# Supplementary material for: The ‘autoimmunome’ of centenarians
Source: J Transl Autoimmun. 2025 Jun 7;11:100295. doi: 10.1016/j.jtauto.2025.100295 (PMC12182348; doi:10.1016/j.jtauto.2025.100295)
Supplement: Multimedia component 1 [file mmc1.xlsx]

## Sheet: PROTEINS
49 proteins (PMID: 32100723)			80 proteins (PMID: 39048883)
UniProt ID	Gene Name		UniProt ID	Gene Name
P04217	A1BG		P35858	IGFALS
Q8NE71	ABCF1		Q96KN2	CNDP1
Q8N9L9	ACOT4		P43652	AFM
P43652	AFM		P08697	SERPINF2
P02768	ALB		O14791	APOL1
P02760	AMBP		P00747	PLG
Q8N6M6	AOPEP		P00742	F10
P32121	ARRB2		P03952	KLKB1
P25311	AZGP1		P01019	AGT
P61769	B2M		P01344	IGF2
P09871	C1S		Q76LX8	ADAMTS13
P01031	C5		P00533	EGFR
P10643	C7		P29622	SERPINA4
P02748	C9		P05154	SERPINA5
P08571	CD14		P43251	BTD
Q00532	CDKL1		P08185	SERPINA6
P05452	CLEC3B		P24593	IGFBP5
Q8N8Q8	COX18		P05546	SERPIND1
P54108	CRISP3		P02753	RBP4
Q9NQ79	CRTAC1		P19827	ITIH1
P01034	CST3		P19823	ITIH2
Q16610	ECM1		P01042	KNG1
Q12805	EFEMP1		Q9UK55	SERPINA10
P02790	HPX		Q9UGM5	FETUB
P35858	IGFALS		P18065	IGFBP2
P01593	IGKV1D-33		P51884	LUM
Q9H160	ING2		P12111	COL6A3
P20701	ITGAL		P24821	TNC
Q06033	ITIH3		P02748	C9
P13796	LCP1		Q14118	DAG1
P02750	LRG1		Q06033	ITIH3
P61626	LYZ		Q07954	LRP1
Q9UKX3	MYH13		Q12805	EFEMP1
Q5VST9	OBSCN		Q15848	ADIPOQ
P02763	ORM1		P08294	SOD3
Q15293	RCN1		Q9NQ79	CRTAC1
P05109	S100A8		P08253	MMP2
P35542	SAA4		Q12841	FSTL1
P49908	SELENOP		P61626	LYZ
P01011	SERPINA3		Q6UX71	PLXDC2
P08697	SERPINF2		P07195	LDHB
P05155	SERPING1		P41222	PTGDS
Q7RTX0	TAS1R3		P20742	PZP
Q15582	TGFBI		P39060	COL18A1
Q9HCJ0	TNRC6C		Q99969	RARRES2
Q9H497	TOR3A		Q13231	CHIT1
P19320	VCAM1		P07998	RNASE1
P04275	VWF		P00746	CFD
Q6ZQQ6	WDR87		O00533	CHL1
			P49747	COMP
			P06702	S100A9
			P04075	ALDOA
			P00338	LDHA
			O75636	FCN3
			Q9UNW1	MINPP1
			P14151	SELL
			O95445	APOM
			P02765	AHSG
			P48740	MASP1
			P00734	F2
			P04004	VTN
			P03951	F11
			P05019	IGF1
			P22792	CPN2
			Q9UHG3	PCYOX1
			P01034	CST3
			P24592	IGFBP6
			P63104	YWHAZ
			P61769	B2M
			P35443	THBS4
			P04278	SHBG
			Q8WZ75	ROBO4
			Q9NPY3	CD93
			P11142	HSPA8
			P23142	FBLN1
			P10645	CHGA
			Q86UD1	OAF
			P10643	C7
			Q9BXR6	CFHR5
			Q92820	GGH

## Sheet: STRING_node degree
#node	identifier	node_degree
ALB	9606.ENSP00000295897	12
AMBP	9606.ENSP00000265132	9
F2	9606.ENSP00000308541	9
AHSG	9606.ENSP00000273784	7
IGF1	9606.ENSP00000376637	7
PLG	9606.ENSP00000308938	7
KNG1	9606.ENSP00000493985	6
VTN	9606.ENSP00000226218	6
IGF2	9606.ENSP00000391826	5
EGFR	9606.ENSP00000275493	4
ORM1	9606.ENSP00000259396	4
SERPING1	9606.ENSP00000278407	4
VWF	9606.ENSP00000261405	4
B2M	9606.ENSP00000497910	3
C5	9606.ENSP00000223642	3
C9	9606.ENSP00000263408	3
HPX	9606.ENSP00000265983	3
IGFBP5	9606.ENSP00000233813	3
IGKV1D-33	9606.ENSP00000482678	3
KLKB1	9606.ENSP00000264690	3
AGT	9606.ENSP00000355627	2
C7	9606.ENSP00000322061	2
F10	9606.ENSP00000364709	2
F11	9606.ENSP00000384957	2
HSPA8	9606.ENSP00000437125	2
IGFALS	9606.ENSP00000416683	2
IGFBP2	9606.ENSP00000233809	2
IGFBP6	9606.ENSP00000301464	2
ITIH2	9606.ENSP00000351190	2
MASP1	9606.ENSP00000296280	2
SERPINA3	9606.ENSP00000450540	2
SERPIND1	9606.ENSP00000215727	2
SERPINF2	9606.ENSP00000321853	2
SHBG	9606.ENSP00000369816	2
VCAM1	9606.ENSP00000294728	2
A1BG	9606.ENSP00000263100	1
ADAMTS13	9606.ENSP00000360997	1
ADIPOQ	9606.ENSP00000389814	1
ALDOA	9606.ENSP00000496166	1
APOL1	9606.ENSP00000317674	1
APOM	9606.ENSP00000365081	1
ARRB2	9606.ENSP00000403701	1
C1S	9606.ENSP00000385035	1
CFD	9606.ENSP00000468253	1
CHL1	9606.ENSP00000256509	1
CLEC3B	9606.ENSP00000296130	1
COL18A1	9606.ENSP00000352798	1
CRISP3	9606.ENSP00000389026	1
CST3	9606.ENSP00000381448	1
FCN3	9606.ENSP00000270879	1
ITGAL	9606.ENSP00000349252	1
ITIH1	9606.ENSP00000273283	1
ITIH3	9606.ENSP00000415769	1
LDHA	9606.ENSP00000445175	1
LRP1	9606.ENSP00000243077	1
MMP2	9606.ENSP00000219070	1
S100A8	9606.ENSP00000357721	1
S100A9	9606.ENSP00000357727	1
SELL	9606.ENSP00000498227	1
SERPINA5	9606.ENSP00000333203	1
SERPINA6	9606.ENSP00000342850	1
YWHAZ	9606.ENSP00000379287	1

## Sheet: STRING_Functional annot
#node	identifier	category	term ID	term description
A1BG	9606.ENSP00000263100	GO Component	GO:0005576	Extracellular region
A1BG	9606.ENSP00000263100	GO Component	GO:0005615	Extracellular space
A1BG	9606.ENSP00000263100	GO Component	GO:0005622	Intracellular anatomical structure
A1BG	9606.ENSP00000263100	GO Component	GO:0005737	Cytoplasm
A1BG	9606.ENSP00000263100	GO Component	GO:0012505	Endomembrane system
A1BG	9606.ENSP00000263100	GO Component	GO:0030141	Secretory granule
A1BG	9606.ENSP00000263100	GO Component	GO:0030312	External encapsulating structure
A1BG	9606.ENSP00000263100	GO Component	GO:0031012	Extracellular matrix
A1BG	9606.ENSP00000263100	GO Component	GO:0031091	Platelet alpha granule
A1BG	9606.ENSP00000263100	GO Component	GO:0031093	Platelet alpha granule lumen
A1BG	9606.ENSP00000263100	GO Component	GO:0031410	Cytoplasmic vesicle
A1BG	9606.ENSP00000263100	GO Component	GO:0031974	Membrane-enclosed lumen
A1BG	9606.ENSP00000263100	GO Component	GO:0031982	Vesicle
A1BG	9606.ENSP00000263100	GO Component	GO:0031983	Vesicle lumen
A1BG	9606.ENSP00000263100	GO Component	GO:0034774	Secretory granule lumen
A1BG	9606.ENSP00000263100	GO Component	GO:0043226	Organelle
A1BG	9606.ENSP00000263100	GO Component	GO:0043227	Membrane-bounded organelle
A1BG	9606.ENSP00000263100	GO Component	GO:0043229	Intracellular organelle
A1BG	9606.ENSP00000263100	GO Component	GO:0043230	Extracellular organelle
A1BG	9606.ENSP00000263100	GO Component	GO:0043231	Intracellular membrane-bounded organelle
A1BG	9606.ENSP00000263100	GO Component	GO:0043233	Organelle lumen
A1BG	9606.ENSP00000263100	GO Component	GO:0060205	Cytoplasmic vesicle lumen
A1BG	9606.ENSP00000263100	GO Component	GO:0062023	Collagen-containing extracellular matrix
A1BG	9606.ENSP00000263100	GO Component	GO:0065010	Extracellular membrane-bounded organelle
A1BG	9606.ENSP00000263100	GO Component	GO:0070013	Intracellular organelle lumen
A1BG	9606.ENSP00000263100	GO Component	GO:0070062	Extracellular exosome
A1BG	9606.ENSP00000263100	GO Component	GO:0071944	Cell periphery
A1BG	9606.ENSP00000263100	GO Component	GO:0072562	Blood microparticle
A1BG	9606.ENSP00000263100	GO Component	GO:0097708	Intracellular vesicle
A1BG	9606.ENSP00000263100	GO Component	GO:0099503	Secretory vesicle
A1BG	9606.ENSP00000263100	GO Component	GO:0101002	ficolin-1-rich granule
A1BG	9606.ENSP00000263100	GO Component	GO:0110165	Cellular anatomical entity
A1BG	9606.ENSP00000263100	GO Component	GO:1903561	Extracellular vesicle
A1BG	9606.ENSP00000263100	GO Component	GO:1904813	ficolin-1-rich granule lumen
A1BG	9606.ENSP00000263100	STRING clusters	CL:19114	Mixed, incl. S100/CaBP-9k-type, calcium binding, subdomain, and Cystatin superfamily
A1BG	9606.ENSP00000263100	STRING clusters	CL:19115	Mixed, incl. Cystatin superfamily, and Specific granule lumen
A1BG	9606.ENSP00000263100	STRING clusters	CL:19181	Mixed, incl. Specific granule lumen, and Mononeuritis multiplex
A1BG	9606.ENSP00000263100	STRING clusters	CL:19183	Mixed, incl. Neutrophil mediated cytotoxicity, and Mononeuritis multiplex
A1BG	9606.ENSP00000263100	Reactome	HSA-109582	Hemostasis
A1BG	9606.ENSP00000263100	Reactome	HSA-114608	Platelet degranulation
A1BG	9606.ENSP00000263100	Reactome	HSA-168249	Innate Immune System
A1BG	9606.ENSP00000263100	Reactome	HSA-168256	Immune System
A1BG	9606.ENSP00000263100	Reactome	HSA-6798695	Neutrophil degranulation
A1BG	9606.ENSP00000263100	Reactome	HSA-76002	Platelet activation, signaling and aggregation
A1BG	9606.ENSP00000263100	Reactome	HSA-76005	Response to elevated platelet cytosolic Ca2+
A1BG	9606.ENSP00000263100	TISSUES	BTO:0000000	Tissues, cell types and enzyme sources
A1BG	9606.ENSP00000263100	TISSUES	BTO:0000022	Abdominal ganglion
A1BG	9606.ENSP00000263100	TISSUES	BTO:0000042	Animal
A1BG	9606.ENSP00000263100	TISSUES	BTO:0000081	Reproductive system
A1BG	9606.ENSP00000263100	TISSUES	BTO:0000083	Female reproductive system
A1BG	9606.ENSP00000263100	TISSUES	BTO:0000141	Bone marrow
A1BG	9606.ENSP00000263100	TISSUES	BTO:0000149	Breast
A1BG	9606.ENSP00000263100	TISSUES	BTO:0000227	Central nervous system
A1BG	9606.ENSP00000263100	TISSUES	BTO:0000230	Subarachnoid space
A1BG	9606.ENSP00000263100	TISSUES	BTO:0000237	Cerebrospinal fluid
A1BG	9606.ENSP00000263100	TISSUES	BTO:0000254	Female reproductive gland
A1BG	9606.ENSP00000263100	TISSUES	BTO:0000345	Digestive gland
A1BG	9606.ENSP00000263100	TISSUES	BTO:0000431	Excretory gland
A1BG	9606.ENSP00000263100	TISSUES	BTO:0000497	Ganglion
A1BG	9606.ENSP00000263100	TISSUES	BTO:0000522	Gland
A1BG	9606.ENSP00000263100	TISSUES	BTO:0000759	Liver
A1BG	9606.ENSP00000263100	TISSUES	BTO:0000817	Mammary gland
A1BG	9606.ENSP00000263100	TISSUES	BTO:0000818	Spinal column
A1BG	9606.ENSP00000263100	TISSUES	BTO:0000975	Ovary
A1BG	9606.ENSP00000263100	TISSUES	BTO:0001279	Spinal cord
A1BG	9606.ENSP00000263100	TISSUES	BTO:0001368	Thorax
A1BG	9606.ENSP00000263100	TISSUES	BTO:0001448	Visceral hump
A1BG	9606.ENSP00000263100	TISSUES	BTO:0001484	Nervous system
A1BG	9606.ENSP00000263100	TISSUES	BTO:0001486	Skeletal system
A1BG	9606.ENSP00000263100	TISSUES	BTO:0001488	Endocrine gland
A1BG	9606.ENSP00000263100	TISSUES	BTO:0001489	Whole body
A1BG	9606.ENSP00000263100	TISSUES	BTO:0001491	Viscus
A1BG	9606.ENSP00000263100	TISSUES	BTO:0001493	Trunk
A1BG	9606.ENSP00000263100	TISSUES	BTO:0003091	Urogenital system
A1BG	9606.ENSP00000263100	TISSUES	BTO:0003099	Internal female genital organ
A1BG	9606.ENSP00000263100	TISSUES	BTO:0004850	Bone marrow cell
A1BG	9606.ENSP00000263100	COMPARTMENTS	GOCC:0005576	Extracellular region
A1BG	9606.ENSP00000263100	COMPARTMENTS	GOCC:0005615	Extracellular space
A1BG	9606.ENSP00000263100	COMPARTMENTS	GOCC:0005622	Intracellular
A1BG	9606.ENSP00000263100	COMPARTMENTS	GOCC:0005737	Cytoplasm
A1BG	9606.ENSP00000263100	COMPARTMENTS	GOCC:0012505	Endomembrane system
A1BG	9606.ENSP00000263100	COMPARTMENTS	GOCC:0030141	Secretory granule
A1BG	9606.ENSP00000263100	COMPARTMENTS	GOCC:0031091	Platelet alpha granule
A1BG	9606.ENSP00000263100	COMPARTMENTS	GOCC:0031093	Platelet alpha granule lumen
A1BG	9606.ENSP00000263100	COMPARTMENTS	GOCC:0031410	Cytoplasmic vesicle
A1BG	9606.ENSP00000263100	COMPARTMENTS	GOCC:0031974	Membrane-enclosed lumen
A1BG	9606.ENSP00000263100	COMPARTMENTS	GOCC:0031982	Vesicle
A1BG	9606.ENSP00000263100	COMPARTMENTS	GOCC:0031983	Vesicle lumen
A1BG	9606.ENSP00000263100	COMPARTMENTS	GOCC:0034774	Secretory granule lumen
A1BG	9606.ENSP00000263100	COMPARTMENTS	GOCC:0043226	Organelle
A1BG	9606.ENSP00000263100	COMPARTMENTS	GOCC:0043227	Membrane-bounded organelle
A1BG	9606.ENSP00000263100	COMPARTMENTS	GOCC:0043229	Intracellular organelle
A1BG	9606.ENSP00000263100	COMPARTMENTS	GOCC:0043233	Organelle lumen
A1BG	9606.ENSP00000263100	COMPARTMENTS	GOCC:0060205	Cytoplasmic vesicle lumen
A1BG	9606.ENSP00000263100	COMPARTMENTS	GOCC:0070013	Intracellular organelle lumen
A1BG	9606.ENSP00000263100	COMPARTMENTS	GOCC:0072562	Blood microparticle
A1BG	9606.ENSP00000263100	COMPARTMENTS	GOCC:0097708	Intracellular vesicle
A1BG	9606.ENSP00000263100	COMPARTMENTS	GOCC:0099503	Secretory vesicle
A1BG	9606.ENSP00000263100	COMPARTMENTS	GOCC:0101002	ficolin-1-rich granule
A1BG	9606.ENSP00000263100	COMPARTMENTS	GOCC:0110165	Cellular anatomical entity
A1BG	9606.ENSP00000263100	COMPARTMENTS	GOCC:1904813	ficolin-1-rich granule lumen
A1BG	9606.ENSP00000263100	UniProt Keywords	KW-0025	Alternative splicing
A1BG	9606.ENSP00000263100	UniProt Keywords	KW-0325	Glycoprotein
A1BG	9606.ENSP00000263100	UniProt Keywords	KW-0393	Immunoglobulin domain
A1BG	9606.ENSP00000263100	UniProt Keywords	KW-0677	Repeat
A1BG	9606.ENSP00000263100	UniProt Keywords	KW-0732	Signal
A1BG	9606.ENSP00000263100	UniProt Keywords	KW-0964	Secreted
A1BG	9606.ENSP00000263100	UniProt Keywords	KW-1015	Disulfide bond
A1BG	9606.ENSP00000263100	InterPro	IPR003598	Immunoglobulin subtype 2
A1BG	9606.ENSP00000263100	InterPro	IPR003599	Immunoglobulin subtype
A1BG	9606.ENSP00000263100	InterPro	IPR007110	Immunoglobulin-like domain
A1BG	9606.ENSP00000263100	InterPro	IPR013783	Immunoglobulin-like fold
A1BG	9606.ENSP00000263100	InterPro	IPR016332	Alpha-1B-glycoprotein/leukocyte immunoglobulin-like receptor
A1BG	9606.ENSP00000263100	InterPro	IPR036179	Immunoglobulin-like domain superfamily
A1BG	9606.ENSP00000263100	SMART	SM00408	Immunoglobulin C-2 Type
A1BG	9606.ENSP00000263100	SMART	SM00410	Immunoglobulin like
ABCF1	9606.ENSP00000313603	GO Process	GO:0006412	Translation
ABCF1	9606.ENSP00000313603	GO Process	GO:0006413	Translational initiation
ABCF1	9606.ENSP00000313603	GO Process	GO:0006417	Regulation of translation
ABCF1	9606.ENSP00000313603	GO Process	GO:0006518	Peptide metabolic process
ABCF1	9606.ENSP00000313603	GO Process	GO:0006807	Nitrogen compound metabolic process
ABCF1	9606.ENSP00000313603	GO Process	GO:0006950	Response to stress
ABCF1	9606.ENSP00000313603	GO Process	GO:0006952	Defense response
ABCF1	9606.ENSP00000313603	GO Process	GO:0006954	Inflammatory response
ABCF1	9606.ENSP00000313603	GO Process	GO:0008152	Metabolic process
ABCF1	9606.ENSP00000313603	GO Process	GO:0009058	Biosynthetic process
ABCF1	9606.ENSP00000313603	GO Process	GO:0009059	Macromolecule biosynthetic process
ABCF1	9606.ENSP00000313603	GO Process	GO:0009889	Regulation of biosynthetic process
ABCF1	9606.ENSP00000313603	GO Process	GO:0009891	Positive regulation of biosynthetic process
ABCF1	9606.ENSP00000313603	GO Process	GO:0009893	Positive regulation of metabolic process
ABCF1	9606.ENSP00000313603	GO Process	GO:0009987	Cellular process
ABCF1	9606.ENSP00000313603	GO Process	GO:0010467	Gene expression
ABCF1	9606.ENSP00000313603	GO Process	GO:0010468	Regulation of gene expression
ABCF1	9606.ENSP00000313603	GO Process	GO:0010556	Regulation of macromolecule biosynthetic process
ABCF1	9606.ENSP00000313603	GO Process	GO:0010557	Positive regulation of macromolecule biosynthetic process
ABCF1	9606.ENSP00000313603	GO Process	GO:0010604	Positive regulation of macromolecule metabolic process
ABCF1	9606.ENSP00000313603	GO Process	GO:0010608	Post-transcriptional regulation of gene expression
ABCF1	9606.ENSP00000313603	GO Process	GO:0010628	Positive regulation of gene expression
ABCF1	9606.ENSP00000313603	GO Process	GO:0019222	Regulation of metabolic process
ABCF1	9606.ENSP00000313603	GO Process	GO:0019538	Protein metabolic process
ABCF1	9606.ENSP00000313603	GO Process	GO:0031323	Regulation of cellular metabolic process
ABCF1	9606.ENSP00000313603	GO Process	GO:0031325	Positive regulation of cellular metabolic process
ABCF1	9606.ENSP00000313603	GO Process	GO:0031326	Regulation of cellular biosynthetic process
ABCF1	9606.ENSP00000313603	GO Process	GO:0031328	Positive regulation of cellular biosynthetic process
ABCF1	9606.ENSP00000313603	GO Process	GO:0034248	Regulation of cellular amide metabolic process
ABCF1	9606.ENSP00000313603	GO Process	GO:0034250	Positive regulation of cellular amide metabolic process
ABCF1	9606.ENSP00000313603	GO Process	GO:0034641	Cellular nitrogen compound metabolic process
ABCF1	9606.ENSP00000313603	GO Process	GO:0034645	Cellular macromolecule biosynthetic process
ABCF1	9606.ENSP00000313603	GO Process	GO:0043043	Peptide biosynthetic process
ABCF1	9606.ENSP00000313603	GO Process	GO:0043170	Macromolecule metabolic process
ABCF1	9606.ENSP00000313603	GO Process	GO:0043603	Cellular amide metabolic process
ABCF1	9606.ENSP00000313603	GO Process	GO:0043604	Amide biosynthetic process
ABCF1	9606.ENSP00000313603	GO Process	GO:0044237	Cellular metabolic process
ABCF1	9606.ENSP00000313603	GO Process	GO:0044238	Primary metabolic process
ABCF1	9606.ENSP00000313603	GO Process	GO:0044249	Cellular biosynthetic process
ABCF1	9606.ENSP00000313603	GO Process	GO:0044260	Cellular macromolecule metabolic process
ABCF1	9606.ENSP00000313603	GO Process	GO:0044271	Cellular nitrogen compound biosynthetic process
ABCF1	9606.ENSP00000313603	GO Process	GO:0045727	Positive regulation of translation
ABCF1	9606.ENSP00000313603	GO Process	GO:0048518	Positive regulation of biological process
ABCF1	9606.ENSP00000313603	GO Process	GO:0048522	Positive regulation of cellular process
ABCF1	9606.ENSP00000313603	GO Process	GO:0050789	Regulation of biological process
ABCF1	9606.ENSP00000313603	GO Process	GO:0050794	Regulation of cellular process
ABCF1	9606.ENSP00000313603	GO Process	GO:0050896	Response to stimulus
ABCF1	9606.ENSP00000313603	GO Process	GO:0051171	Regulation of nitrogen compound metabolic process
ABCF1	9606.ENSP00000313603	GO Process	GO:0051173	Positive regulation of nitrogen compound metabolic process
ABCF1	9606.ENSP00000313603	GO Process	GO:0051246	Regulation of protein metabolic process
ABCF1	9606.ENSP00000313603	GO Process	GO:0051247	Positive regulation of protein metabolic process
ABCF1	9606.ENSP00000313603	GO Process	GO:0060255	Regulation of macromolecule metabolic process
ABCF1	9606.ENSP00000313603	GO Process	GO:0065007	Biological regulation
ABCF1	9606.ENSP00000313603	GO Process	GO:0071704	Organic substance metabolic process
ABCF1	9606.ENSP00000313603	GO Process	GO:0080090	Regulation of primary metabolic process
ABCF1	9606.ENSP00000313603	GO Process	GO:1901564	Organonitrogen compound metabolic process
ABCF1	9606.ENSP00000313603	GO Process	GO:1901566	Organonitrogen compound biosynthetic process
ABCF1	9606.ENSP00000313603	GO Process	GO:1901576	Organic substance biosynthetic process
ABCF1	9606.ENSP00000313603	GO Process	GO:2000112	Regulation of cellular macromolecule biosynthetic process
ABCF1	9606.ENSP00000313603	GO Function	GO:0000166	Nucleotide binding
ABCF1	9606.ENSP00000313603	GO Function	GO:0003676	Nucleic acid binding
ABCF1	9606.ENSP00000313603	GO Function	GO:0003723	RNA binding
ABCF1	9606.ENSP00000313603	GO Function	GO:0005488	Binding
ABCF1	9606.ENSP00000313603	GO Function	GO:0005524	ATP binding
ABCF1	9606.ENSP00000313603	GO Function	GO:0008135	Translation factor activity, RNA binding
ABCF1	9606.ENSP00000313603	GO Function	GO:0008494	Translation activator activity
ABCF1	9606.ENSP00000313603	GO Function	GO:0017076	Purine nucleotide binding
ABCF1	9606.ENSP00000313603	GO Function	GO:0030554	Adenyl nucleotide binding
ABCF1	9606.ENSP00000313603	GO Function	GO:0032553	Ribonucleotide binding
ABCF1	9606.ENSP00000313603	GO Function	GO:0032555	Purine ribonucleotide binding
ABCF1	9606.ENSP00000313603	GO Function	GO:0032559	Adenyl ribonucleotide binding
ABCF1	9606.ENSP00000313603	GO Function	GO:0035639	Purine ribonucleoside triphosphate binding
ABCF1	9606.ENSP00000313603	GO Function	GO:0036094	Small molecule binding
ABCF1	9606.ENSP00000313603	GO Function	GO:0043021	Ribonucleoprotein complex binding
ABCF1	9606.ENSP00000313603	GO Function	GO:0043022	Ribosome binding
ABCF1	9606.ENSP00000313603	GO Function	GO:0043167	Ion binding
ABCF1	9606.ENSP00000313603	GO Function	GO:0043168	Anion binding
ABCF1	9606.ENSP00000313603	GO Function	GO:0044877	Protein-containing complex binding
ABCF1	9606.ENSP00000313603	GO Function	GO:0045182	Translation regulator activity
ABCF1	9606.ENSP00000313603	GO Function	GO:0090079	Translation regulator activity, nucleic acid binding
ABCF1	9606.ENSP00000313603	GO Function	GO:0097159	Organic cyclic compound binding
ABCF1	9606.ENSP00000313603	GO Function	GO:0097367	Carbohydrate derivative binding
ABCF1	9606.ENSP00000313603	GO Function	GO:1901265	Nucleoside phosphate binding
ABCF1	9606.ENSP00000313603	GO Function	GO:1901363	Heterocyclic compound binding
ABCF1	9606.ENSP00000313603	GO Component	GO:0005622	Intracellular anatomical structure
ABCF1	9606.ENSP00000313603	GO Component	GO:0005634	Nucleus
ABCF1	9606.ENSP00000313603	GO Component	GO:0005635	Nuclear envelope
ABCF1	9606.ENSP00000313603	GO Component	GO:0005654	Nucleoplasm
ABCF1	9606.ENSP00000313603	GO Component	GO:0005737	Cytoplasm
ABCF1	9606.ENSP00000313603	GO Component	GO:0005829	Cytosol
ABCF1	9606.ENSP00000313603	GO Component	GO:0005840	Ribosome
ABCF1	9606.ENSP00000313603	GO Component	GO:0005844	Polysome
ABCF1	9606.ENSP00000313603	GO Component	GO:0012505	Endomembrane system
ABCF1	9606.ENSP00000313603	GO Component	GO:0016020	Membrane
ABCF1	9606.ENSP00000313603	GO Component	GO:0031967	Organelle envelope
ABCF1	9606.ENSP00000313603	GO Component	GO:0031974	Membrane-enclosed lumen
ABCF1	9606.ENSP00000313603	GO Component	GO:0031975	Envelope
ABCF1	9606.ENSP00000313603	GO Component	GO:0031981	Nuclear lumen
ABCF1	9606.ENSP00000313603	GO Component	GO:0032991	Protein-containing complex
ABCF1	9606.ENSP00000313603	GO Component	GO:0042788	Polysomal ribosome
ABCF1	9606.ENSP00000313603	GO Component	GO:0043226	Organelle
ABCF1	9606.ENSP00000313603	GO Component	GO:0043227	Membrane-bounded organelle
ABCF1	9606.ENSP00000313603	GO Component	GO:0043228	Non-membrane-bounded organelle
ABCF1	9606.ENSP00000313603	GO Component	GO:0043229	Intracellular organelle
ABCF1	9606.ENSP00000313603	GO Component	GO:0043231	Intracellular membrane-bounded organelle
ABCF1	9606.ENSP00000313603	GO Component	GO:0043232	Intracellular non-membrane-bounded organelle
ABCF1	9606.ENSP00000313603	GO Component	GO:0043233	Organelle lumen
ABCF1	9606.ENSP00000313603	GO Component	GO:0070013	Intracellular organelle lumen
ABCF1	9606.ENSP00000313603	GO Component	GO:0110165	Cellular anatomical entity
ABCF1	9606.ENSP00000313603	GO Component	GO:1990904	Ribonucleoprotein complex
ABCF1	9606.ENSP00000313603	Reactome	HSA-382551	Transport of small molecules
ABCF1	9606.ENSP00000313603	Reactome	HSA-382556	ABC-family proteins mediated transport
ABCF1	9606.ENSP00000313603	WikiPathways	WP4754	IL-18 signaling pathway
ABCF1	9606.ENSP00000313603	TISSUES	BTO:0000000	Tissues, cell types and enzyme sources
ABCF1	9606.ENSP00000313603	TISSUES	BTO:0000042	Animal
ABCF1	9606.ENSP00000313603	TISSUES	BTO:0000080	Male reproductive gland
ABCF1	9606.ENSP00000313603	TISSUES	BTO:0000081	Reproductive system
ABCF1	9606.ENSP00000313603	TISSUES	BTO:0000082	Male reproductive system
ABCF1	9606.ENSP00000313603	TISSUES	BTO:0000083	Female reproductive system
ABCF1	9606.ENSP00000313603	TISSUES	BTO:0000089	Blood
ABCF1	9606.ENSP00000313603	TISSUES	BTO:0000131	Blood plasma
ABCF1	9606.ENSP00000313603	TISSUES	BTO:0000174	Embryonic structure
ABCF1	9606.ENSP00000313603	TISSUES	BTO:0000254	Female reproductive gland
ABCF1	9606.ENSP00000313603	TISSUES	BTO:0000284	Organism form
ABCF1	9606.ENSP00000313603	TISSUES	BTO:0000345	Digestive gland
ABCF1	9606.ENSP00000313603	TISSUES	BTO:0000379	Embryo
ABCF1	9606.ENSP00000313603	TISSUES	BTO:0000522	Gland
ABCF1	9606.ENSP00000313603	TISSUES	BTO:0000570	Hematopoietic system
ABCF1	9606.ENSP00000313603	TISSUES	BTO:0000759	Liver
ABCF1	9606.ENSP00000313603	TISSUES	BTO:0001086	Embryonic stem cell
ABCF1	9606.ENSP00000313603	TISSUES	BTO:0001488	Endocrine gland
ABCF1	9606.ENSP00000313603	TISSUES	BTO:0001489	Whole body
ABCF1	9606.ENSP00000313603	TISSUES	BTO:0001491	Viscus
ABCF1	9606.ENSP00000313603	TISSUES	BTO:0003091	Urogenital system
ABCF1	9606.ENSP00000313603	TISSUES	BTO:0006078	Pluripotent stem cell
ABCF1	9606.ENSP00000313603	COMPARTMENTS	GOCC:0005622	Intracellular
ABCF1	9606.ENSP00000313603	COMPARTMENTS	GOCC:0005634	Nucleus
ABCF1	9606.ENSP00000313603	COMPARTMENTS	GOCC:0005635	Nuclear envelope
ABCF1	9606.ENSP00000313603	COMPARTMENTS	GOCC:0005654	Nucleoplasm
ABCF1	9606.ENSP00000313603	COMPARTMENTS	GOCC:0005737	Cytoplasm
ABCF1	9606.ENSP00000313603	COMPARTMENTS	GOCC:0005840	Ribosome
ABCF1	9606.ENSP00000313603	COMPARTMENTS	GOCC:0005844	Polysome
ABCF1	9606.ENSP00000313603	COMPARTMENTS	GOCC:0012505	Endomembrane system
ABCF1	9606.ENSP00000313603	COMPARTMENTS	GOCC:0031967	Organelle envelope
ABCF1	9606.ENSP00000313603	COMPARTMENTS	GOCC:0031974	Membrane-enclosed lumen
ABCF1	9606.ENSP00000313603	COMPARTMENTS	GOCC:0031975	Envelope
ABCF1	9606.ENSP00000313603	COMPARTMENTS	GOCC:0031981	Nuclear lumen
ABCF1	9606.ENSP00000313603	COMPARTMENTS	GOCC:0032991	Protein-containing complex
ABCF1	9606.ENSP00000313603	COMPARTMENTS	GOCC:0042788	Polysomal ribosome
ABCF1	9606.ENSP00000313603	COMPARTMENTS	GOCC:0043226	Organelle
ABCF1	9606.ENSP00000313603	COMPARTMENTS	GOCC:0043227	Membrane-bounded organelle
ABCF1	9606.ENSP00000313603	COMPARTMENTS	GOCC:0043228	Non-membrane-bounded organelle
ABCF1	9606.ENSP00000313603	COMPARTMENTS	GOCC:0043229	Intracellular organelle
ABCF1	9606.ENSP00000313603	COMPARTMENTS	GOCC:0043231	Intracellular membrane-bounded organelle
ABCF1	9606.ENSP00000313603	COMPARTMENTS	GOCC:0043232	Intracellular non-membrane-bounded organelle
ABCF1	9606.ENSP00000313603	COMPARTMENTS	GOCC:0043233	Organelle lumen
ABCF1	9606.ENSP00000313603	COMPARTMENTS	GOCC:0070013	Intracellular organelle lumen
ABCF1	9606.ENSP00000313603	COMPARTMENTS	GOCC:0110165	Cellular anatomical entity
ABCF1	9606.ENSP00000313603	COMPARTMENTS	GOCC:1990904	Ribonucleoprotein complex
ABCF1	9606.ENSP00000313603	Monarch	EFO:0000408	Disease
ABCF1	9606.ENSP00000313603	Monarch	EFO:0000684	Respiratory system disease
ABCF1	9606.ENSP00000313603	Monarch	EFO:0000763	Viral disease
ABCF1	9606.ENSP00000313603	Monarch	EFO:0004993	Serum IgM measurement
ABCF1	9606.ENSP00000313603	Monarch	EFO:0005226	Swine influenza
ABCF1	9606.ENSP00000313603	Monarch	EFO:0005741	Infectious disease
ABCF1	9606.ENSP00000313603	Monarch	EFO:0007328	Influenza
ABCF1	9606.ENSP00000313603	Monarch	EFO:1001488	Influenza A (H1N1)
ABCF1	9606.ENSP00000313603	Monarch	MONDO:0024352	Viral respiratory tract infection
ABCF1	9606.ENSP00000313603	Monarch	MONDO:0024355	Respiratory tract infectious disorder
ABCF1	9606.ENSP00000313603	Monarch	MONDO:0100321	Viral disease or post-viral disorder
ABCF1	9606.ENSP00000313603	Monarch	MONDO:0100329	Primary viral infectious disease
ABCF1	9606.ENSP00000313603	Monarch	MONDO:0100336	Infectious disease or post-infectious disorder
ABCF1	9606.ENSP00000313603	UniProt Keywords	KW-0010	Activator
ABCF1	9606.ENSP00000313603	UniProt Keywords	KW-0025	Alternative splicing
ABCF1	9606.ENSP00000313603	UniProt Keywords	KW-0067	ATP-binding
ABCF1	9606.ENSP00000313603	UniProt Keywords	KW-0539	Nucleus
ABCF1	9606.ENSP00000313603	UniProt Keywords	KW-0547	Nucleotide-binding
ABCF1	9606.ENSP00000313603	UniProt Keywords	KW-0597	Phosphoprotein
ABCF1	9606.ENSP00000313603	UniProt Keywords	KW-0677	Repeat
ABCF1	9606.ENSP00000313603	UniProt Keywords	KW-0963	Cytoplasm
ABCF1	9606.ENSP00000313603	InterPro	IPR003439	ABC transporter-like, ATP-binding domain
ABCF1	9606.ENSP00000313603	InterPro	IPR003593	AAA+ ATPase domain
ABCF1	9606.ENSP00000313603	InterPro	IPR017871	ABC transporter-like, conserved site
ABCF1	9606.ENSP00000313603	InterPro	IPR027417	P-loop containing nucleoside triphosphate hydrolase
ABCF1	9606.ENSP00000313603	InterPro	IPR032781	ABC-transporter extension domain
ABCF1	9606.ENSP00000313603	SMART	SM00382	ATPases associated with a variety of cellular activities
ACOT4	9606.ENSP00000323071	GO Process	GO:0000038	Very long-chain fatty acid metabolic process
ACOT4	9606.ENSP00000323071	GO Process	GO:0001676	Long-chain fatty acid metabolic process
ACOT4	9606.ENSP00000323071	GO Process	GO:0006082	Organic acid metabolic process
ACOT4	9606.ENSP00000323071	GO Process	GO:0006104	succinyl-CoA metabolic process
ACOT4	9606.ENSP00000323071	GO Process	GO:0006139	Nucleobase-containing compound metabolic process
ACOT4	9606.ENSP00000323071	GO Process	GO:0006163	Purine nucleotide metabolic process
ACOT4	9606.ENSP00000323071	GO Process	GO:0006629	Lipid metabolic process
ACOT4	9606.ENSP00000323071	GO Process	GO:0006631	Fatty acid metabolic process
ACOT4	9606.ENSP00000323071	GO Process	GO:0006633	Fatty acid biosynthetic process
ACOT4	9606.ENSP00000323071	GO Process	GO:0006637	acyl-CoA metabolic process
ACOT4	9606.ENSP00000323071	GO Process	GO:0006725	Cellular aromatic compound metabolic process
ACOT4	9606.ENSP00000323071	GO Process	GO:0006753	Nucleoside phosphate metabolic process
ACOT4	9606.ENSP00000323071	GO Process	GO:0006790	Sulfur compound metabolic process
ACOT4	9606.ENSP00000323071	GO Process	GO:0006793	Phosphorus metabolic process
ACOT4	9606.ENSP00000323071	GO Process	GO:0006796	Phosphate-containing compound metabolic process
ACOT4	9606.ENSP00000323071	GO Process	GO:0006807	Nitrogen compound metabolic process
ACOT4	9606.ENSP00000323071	GO Process	GO:0008152	Metabolic process
ACOT4	9606.ENSP00000323071	GO Process	GO:0008610	Lipid biosynthetic process
ACOT4	9606.ENSP00000323071	GO Process	GO:0009056	Catabolic process
ACOT4	9606.ENSP00000323071	GO Process	GO:0009058	Biosynthetic process
ACOT4	9606.ENSP00000323071	GO Process	GO:0009117	Nucleotide metabolic process
ACOT4	9606.ENSP00000323071	GO Process	GO:0009150	Purine ribonucleotide metabolic process
ACOT4	9606.ENSP00000323071	GO Process	GO:0009259	Ribonucleotide metabolic process
ACOT4	9606.ENSP00000323071	GO Process	GO:0009987	Cellular process
ACOT4	9606.ENSP00000323071	GO Process	GO:0016053	Organic acid biosynthetic process
ACOT4	9606.ENSP00000323071	GO Process	GO:0016054	Organic acid catabolic process
ACOT4	9606.ENSP00000323071	GO Process	GO:0019637	Organophosphate metabolic process
ACOT4	9606.ENSP00000323071	GO Process	GO:0019693	Ribose phosphate metabolic process
ACOT4	9606.ENSP00000323071	GO Process	GO:0019752	Carboxylic acid metabolic process
ACOT4	9606.ENSP00000323071	GO Process	GO:0032787	Monocarboxylic acid metabolic process
ACOT4	9606.ENSP00000323071	GO Process	GO:0032788	Saturated monocarboxylic acid metabolic process
ACOT4	9606.ENSP00000323071	GO Process	GO:0032789	Unsaturated monocarboxylic acid metabolic process
ACOT4	9606.ENSP00000323071	GO Process	GO:0033865	Nucleoside bisphosphate metabolic process
ACOT4	9606.ENSP00000323071	GO Process	GO:0033875	Ribonucleoside bisphosphate metabolic process
ACOT4	9606.ENSP00000323071	GO Process	GO:0034032	Purine nucleoside bisphosphate metabolic process
ACOT4	9606.ENSP00000323071	GO Process	GO:0034641	Cellular nitrogen compound metabolic process
ACOT4	9606.ENSP00000323071	GO Process	GO:0035383	Thioester metabolic process
ACOT4	9606.ENSP00000323071	GO Process	GO:0043436	Oxoacid metabolic process
ACOT4	9606.ENSP00000323071	GO Process	GO:0043603	Cellular amide metabolic process
ACOT4	9606.ENSP00000323071	GO Process	GO:0043648	Dicarboxylic acid metabolic process
ACOT4	9606.ENSP00000323071	GO Process	GO:0043649	Dicarboxylic acid catabolic process
ACOT4	9606.ENSP00000323071	GO Process	GO:0044237	Cellular metabolic process
ACOT4	9606.ENSP00000323071	GO Process	GO:0044238	Primary metabolic process
ACOT4	9606.ENSP00000323071	GO Process	GO:0044248	Cellular catabolic process
ACOT4	9606.ENSP00000323071	GO Process	GO:0044249	Cellular biosynthetic process
ACOT4	9606.ENSP00000323071	GO Process	GO:0044255	Cellular lipid metabolic process
ACOT4	9606.ENSP00000323071	GO Process	GO:0044281	Small molecule metabolic process
ACOT4	9606.ENSP00000323071	GO Process	GO:0044282	Small molecule catabolic process
ACOT4	9606.ENSP00000323071	GO Process	GO:0044283	Small molecule biosynthetic process
ACOT4	9606.ENSP00000323071	GO Process	GO:0046394	Carboxylic acid biosynthetic process
ACOT4	9606.ENSP00000323071	GO Process	GO:0046395	Carboxylic acid catabolic process
ACOT4	9606.ENSP00000323071	GO Process	GO:0046459	Short-chain fatty acid metabolic process
ACOT4	9606.ENSP00000323071	GO Process	GO:0046483	Heterocycle metabolic process
ACOT4	9606.ENSP00000323071	GO Process	GO:0055086	Nucleobase-containing small molecule metabolic process
ACOT4	9606.ENSP00000323071	GO Process	GO:0071704	Organic substance metabolic process
ACOT4	9606.ENSP00000323071	GO Process	GO:0072330	Monocarboxylic acid biosynthetic process
ACOT4	9606.ENSP00000323071	GO Process	GO:0072521	Purine-containing compound metabolic process
ACOT4	9606.ENSP00000323071	GO Process	GO:1901135	Carbohydrate derivative metabolic process
ACOT4	9606.ENSP00000323071	GO Process	GO:1901360	Organic cyclic compound metabolic process
ACOT4	9606.ENSP00000323071	GO Process	GO:1901564	Organonitrogen compound metabolic process
ACOT4	9606.ENSP00000323071	GO Process	GO:1901575	Organic substance catabolic process
ACOT4	9606.ENSP00000323071	GO Process	GO:1901576	Organic substance biosynthetic process
ACOT4	9606.ENSP00000323071	GO Function	GO:0003824	Catalytic activity
ACOT4	9606.ENSP00000323071	GO Function	GO:0004778	succinyl-CoA hydrolase activity
ACOT4	9606.ENSP00000323071	GO Function	GO:0016289	CoA hydrolase activity
ACOT4	9606.ENSP00000323071	GO Function	GO:0016290	palmitoyl-CoA hydrolase activity
ACOT4	9606.ENSP00000323071	GO Function	GO:0016787	Hydrolase activity
ACOT4	9606.ENSP00000323071	GO Function	GO:0016788	Hydrolase activity, acting on ester bonds
ACOT4	9606.ENSP00000323071	GO Function	GO:0016790	Thiolester hydrolase activity
ACOT4	9606.ENSP00000323071	GO Function	GO:0044466	glutaryl-CoA hydrolase activity
ACOT4	9606.ENSP00000323071	GO Function	GO:0047617	acyl-CoA hydrolase activity
ACOT4	9606.ENSP00000323071	GO Function	GO:0052689	Carboxylic ester hydrolase activity
ACOT4	9606.ENSP00000323071	GO Function	GO:0102991	myristoyl-CoA hydrolase activity
ACOT4	9606.ENSP00000323071	GO Component	GO:0005622	Intracellular anatomical structure
ACOT4	9606.ENSP00000323071	GO Component	GO:0005737	Cytoplasm
ACOT4	9606.ENSP00000323071	GO Component	GO:0005777	Peroxisome
ACOT4	9606.ENSP00000323071	GO Component	GO:0005782	Peroxisomal matrix
ACOT4	9606.ENSP00000323071	GO Component	GO:0005829	Cytosol
ACOT4	9606.ENSP00000323071	GO Component	GO:0031907	Microbody lumen
ACOT4	9606.ENSP00000323071	GO Component	GO:0031974	Membrane-enclosed lumen
ACOT4	9606.ENSP00000323071	GO Component	GO:0042579	Microbody
ACOT4	9606.ENSP00000323071	GO Component	GO:0043226	Organelle
ACOT4	9606.ENSP00000323071	GO Component	GO:0043227	Membrane-bounded organelle
ACOT4	9606.ENSP00000323071	GO Component	GO:0043229	Intracellular organelle
ACOT4	9606.ENSP00000323071	GO Component	GO:0043231	Intracellular membrane-bounded organelle
ACOT4	9606.ENSP00000323071	GO Component	GO:0043233	Organelle lumen
ACOT4	9606.ENSP00000323071	GO Component	GO:0070013	Intracellular organelle lumen
ACOT4	9606.ENSP00000323071	GO Component	GO:0110165	Cellular anatomical entity
ACOT4	9606.ENSP00000323071	STRING clusters	CL:15297	Mixed, incl. Intermembrane lipid transfer, and acyl-CoA hydrolase activity
ACOT4	9606.ENSP00000323071	STRING clusters	CL:15298	Mixed, incl. Intermembrane lipid transfer, and acyl-CoA hydrolase activity
ACOT4	9606.ENSP00000323071	STRING clusters	CL:15299	Mixed, incl. Intermembrane lipid transfer, and acyl-CoA hydrolase activity
ACOT4	9606.ENSP00000323071	STRING clusters	CL:15395	START domain, and palmitoyl-CoA hydrolase activity
ACOT4	9606.ENSP00000323071	STRING clusters	CL:15418	myristoyl-CoA hydrolase activity
ACOT4	9606.ENSP00000323071	KEGG	hsa00062	Fatty acid elongation
ACOT4	9606.ENSP00000323071	KEGG	hsa01040	Biosynthesis of unsaturated fatty acids
ACOT4	9606.ENSP00000323071	KEGG	hsa01100	Metabolic pathways
ACOT4	9606.ENSP00000323071	KEGG	hsa04913	Ovarian steroidogenesis
ACOT4	9606.ENSP00000323071	Reactome	HSA-1430728	Metabolism
ACOT4	9606.ENSP00000323071	Reactome	HSA-390247	Beta-oxidation of very long chain fatty acids
ACOT4	9606.ENSP00000323071	Reactome	HSA-390918	Peroxisomal lipid metabolism
ACOT4	9606.ENSP00000323071	Reactome	HSA-556833	Metabolism of lipids
ACOT4	9606.ENSP00000323071	Reactome	HSA-8978868	Fatty acid metabolism
ACOT4	9606.ENSP00000323071	Reactome	HSA-9033241	Peroxisomal protein import
ACOT4	9606.ENSP00000323071	Reactome	HSA-9609507	Protein localization
ACOT4	9606.ENSP00000323071	WikiPathways	WP4545	Oxysterols derived from cholesterol
ACOT4	9606.ENSP00000323071	WikiPathways	WP5064	7-oxo-C and 7-beta-HC pathways
ACOT4	9606.ENSP00000323071	TISSUES	BTO:0000000	Tissues, cell types and enzyme sources
ACOT4	9606.ENSP00000323071	TISSUES	BTO:0000042	Animal
ACOT4	9606.ENSP00000323071	TISSUES	BTO:0000058	Alimentary canal
ACOT4	9606.ENSP00000323071	TISSUES	BTO:0000123	Bladder
ACOT4	9606.ENSP00000323071	TISSUES	BTO:0000511	Gastrointestinal tract
ACOT4	9606.ENSP00000323071	TISSUES	BTO:0000648	Intestine
ACOT4	9606.ENSP00000323071	TISSUES	BTO:0000706	Large intestine
ACOT4	9606.ENSP00000323071	TISSUES	BTO:0001489	Whole body
ACOT4	9606.ENSP00000323071	TISSUES	BTO:0001491	Viscus
ACOT4	9606.ENSP00000323071	TISSUES	BTO:0001613	Colorectum
ACOT4	9606.ENSP00000323071	COMPARTMENTS	GOCC:0005622	Intracellular
ACOT4	9606.ENSP00000323071	COMPARTMENTS	GOCC:0005737	Cytoplasm
ACOT4	9606.ENSP00000323071	COMPARTMENTS	GOCC:0005777	Peroxisome
ACOT4	9606.ENSP00000323071	COMPARTMENTS	GOCC:0005782	Peroxisomal matrix
ACOT4	9606.ENSP00000323071	COMPARTMENTS	GOCC:0031907	Microbody lumen
ACOT4	9606.ENSP00000323071	COMPARTMENTS	GOCC:0031974	Membrane-enclosed lumen
ACOT4	9606.ENSP00000323071	COMPARTMENTS	GOCC:0042579	Microbody
ACOT4	9606.ENSP00000323071	COMPARTMENTS	GOCC:0043226	Organelle
ACOT4	9606.ENSP00000323071	COMPARTMENTS	GOCC:0043227	Membrane-bounded organelle
ACOT4	9606.ENSP00000323071	COMPARTMENTS	GOCC:0043229	Intracellular organelle
ACOT4	9606.ENSP00000323071	COMPARTMENTS	GOCC:0043231	Intracellular membrane-bounded organelle
ACOT4	9606.ENSP00000323071	COMPARTMENTS	GOCC:0043233	Organelle lumen
ACOT4	9606.ENSP00000323071	COMPARTMENTS	GOCC:0070013	Intracellular organelle lumen
ACOT4	9606.ENSP00000323071	COMPARTMENTS	GOCC:0110165	Cellular anatomical entity
ACOT4	9606.ENSP00000323071	UniProt Keywords	KW-0276	Fatty acid metabolism
ACOT4	9606.ENSP00000323071	UniProt Keywords	KW-0378	Hydrolase
ACOT4	9606.ENSP00000323071	UniProt Keywords	KW-0443	Lipid metabolism
ACOT4	9606.ENSP00000323071	UniProt Keywords	KW-0576	Peroxisome
ACOT4	9606.ENSP00000323071	UniProt Keywords	KW-0719	Serine esterase
ACOT4	9606.ENSP00000323071	Pfam	PF01738	Dienelactone hydrolase family
ACOT4	9606.ENSP00000323071	Pfam	PF04775	Acyl-CoA thioester hydrolase/BAAT N-terminal region
ACOT4	9606.ENSP00000323071	InterPro	IPR006862	Acyl-CoA thioester hydrolase/bile acid-CoA amino acid N-acetyltransferase
ACOT4	9606.ENSP00000323071	InterPro	IPR014940	BAAT/Acyl-CoA thioester hydrolase C-terminal
ACOT4	9606.ENSP00000323071	InterPro	IPR016662	Acyl-CoA thioesterase, long chain
ACOT4	9606.ENSP00000323071	InterPro	IPR029058	Alpha/Beta hydrolase fold
ACOT4	9606.ENSP00000323071	InterPro	IPR042490	Acyl-CoA thioester hydrolase/BAAT, N-terminal
ADAMTS13	9606.ENSP00000360997	GO Process	GO:0001775	Cell activation
ADAMTS13	9606.ENSP00000360997	GO Process	GO:0002237	Response to molecule of bacterial origin
ADAMTS13	9606.ENSP00000360997	GO Process	GO:0002376	Immune system process
ADAMTS13	9606.ENSP00000360997	GO Process	GO:0006508	Proteolysis
ADAMTS13	9606.ENSP00000360997	GO Process	GO:0006518	Peptide metabolic process
ADAMTS13	9606.ENSP00000360997	GO Process	GO:0006807	Nitrogen compound metabolic process
ADAMTS13	9606.ENSP00000360997	GO Process	GO:0006950	Response to stress
ADAMTS13	9606.ENSP00000360997	GO Process	GO:0006952	Defense response
ADAMTS13	9606.ENSP00000360997	GO Process	GO:0006955	Immune response
ADAMTS13	9606.ENSP00000360997	GO Process	GO:0007154	Cell communication
ADAMTS13	9606.ENSP00000360997	GO Process	GO:0007155	Cell adhesion
ADAMTS13	9606.ENSP00000360997	GO Process	GO:0007160	Cell-matrix adhesion
ADAMTS13	9606.ENSP00000360997	GO Process	GO:0007165	Signal transduction
ADAMTS13	9606.ENSP00000360997	GO Process	GO:0007166	Cell surface receptor signaling pathway
ADAMTS13	9606.ENSP00000360997	GO Process	GO:0007229	Integrin-mediated signaling pathway
ADAMTS13	9606.ENSP00000360997	GO Process	GO:0007596	Blood coagulation
ADAMTS13	9606.ENSP00000360997	GO Process	GO:0007599	Hemostasis
ADAMTS13	9606.ENSP00000360997	GO Process	GO:0008152	Metabolic process
ADAMTS13	9606.ENSP00000360997	GO Process	GO:0009056	Catabolic process
ADAMTS13	9606.ENSP00000360997	GO Process	GO:0009057	Macromolecule catabolic process
ADAMTS13	9606.ENSP00000360997	GO Process	GO:0009100	Glycoprotein metabolic process
ADAMTS13	9606.ENSP00000360997	GO Process	GO:0009605	Response to external stimulus
ADAMTS13	9606.ENSP00000360997	GO Process	GO:0009607	Response to biotic stimulus
ADAMTS13	9606.ENSP00000360997	GO Process	GO:0009611	Response to wounding
ADAMTS13	9606.ENSP00000360997	GO Process	GO:0009617	Response to bacterium
ADAMTS13	9606.ENSP00000360997	GO Process	GO:0009636	Response to toxic substance
ADAMTS13	9606.ENSP00000360997	GO Process	GO:0009987	Cellular process
ADAMTS13	9606.ENSP00000360997	GO Process	GO:0010033	Response to organic substance
ADAMTS13	9606.ENSP00000360997	GO Process	GO:0010035	Response to inorganic substance
ADAMTS13	9606.ENSP00000360997	GO Process	GO:0010038	Response to metal ion
ADAMTS13	9606.ENSP00000360997	GO Process	GO:0010243	Response to organonitrogen compound
ADAMTS13	9606.ENSP00000360997	GO Process	GO:0010467	Gene expression
ADAMTS13	9606.ENSP00000360997	GO Process	GO:0014075	Response to amine
ADAMTS13	9606.ENSP00000360997	GO Process	GO:0016043	Cellular component organization
ADAMTS13	9606.ENSP00000360997	GO Process	GO:0016485	Protein processing
ADAMTS13	9606.ENSP00000360997	GO Process	GO:0019538	Protein metabolic process
ADAMTS13	9606.ENSP00000360997	GO Process	GO:0023052	Signaling
ADAMTS13	9606.ENSP00000360997	GO Process	GO:0030163	Protein catabolic process
ADAMTS13	9606.ENSP00000360997	GO Process	GO:0030168	Platelet activation
ADAMTS13	9606.ENSP00000360997	GO Process	GO:0030198	Extracellular matrix organization
ADAMTS13	9606.ENSP00000360997	GO Process	GO:0031589	Cell-substrate adhesion
ADAMTS13	9606.ENSP00000360997	GO Process	GO:0032496	Response to lipopolysaccharide
ADAMTS13	9606.ENSP00000360997	GO Process	GO:0032501	Multicellular organismal process
ADAMTS13	9606.ENSP00000360997	GO Process	GO:0033993	Response to lipid
ADAMTS13	9606.ENSP00000360997	GO Process	GO:0034097	Response to cytokine
ADAMTS13	9606.ENSP00000360997	GO Process	GO:0034341	Response to interferon-gamma
ADAMTS13	9606.ENSP00000360997	GO Process	GO:0034612	Response to tumor necrosis factor
ADAMTS13	9606.ENSP00000360997	GO Process	GO:0034641	Cellular nitrogen compound metabolic process
ADAMTS13	9606.ENSP00000360997	GO Process	GO:0035864	Response to potassium ion
ADAMTS13	9606.ENSP00000360997	GO Process	GO:0042060	Wound healing
ADAMTS13	9606.ENSP00000360997	GO Process	GO:0042221	Response to chemical
ADAMTS13	9606.ENSP00000360997	GO Process	GO:0043062	Extracellular structure organization
ADAMTS13	9606.ENSP00000360997	GO Process	GO:0043170	Macromolecule metabolic process
ADAMTS13	9606.ENSP00000360997	GO Process	GO:0043171	Peptide catabolic process
ADAMTS13	9606.ENSP00000360997	GO Process	GO:0043207	Response to external biotic stimulus
ADAMTS13	9606.ENSP00000360997	GO Process	GO:0043603	Cellular amide metabolic process
ADAMTS13	9606.ENSP00000360997	GO Process	GO:0044237	Cellular metabolic process
ADAMTS13	9606.ENSP00000360997	GO Process	GO:0044238	Primary metabolic process
ADAMTS13	9606.ENSP00000360997	GO Process	GO:0044248	Cellular catabolic process
ADAMTS13	9606.ENSP00000360997	GO Process	GO:0044260	Cellular macromolecule metabolic process
ADAMTS13	9606.ENSP00000360997	GO Process	GO:0044419	Biological process involved in interspecies interaction between organisms
ADAMTS13	9606.ENSP00000360997	GO Process	GO:0045087	Innate immune response
ADAMTS13	9606.ENSP00000360997	GO Process	GO:0045229	External encapsulating structure organization
ADAMTS13	9606.ENSP00000360997	GO Process	GO:0050789	Regulation of biological process
ADAMTS13	9606.ENSP00000360997	GO Process	GO:0050794	Regulation of cellular process
ADAMTS13	9606.ENSP00000360997	GO Process	GO:0050817	Coagulation
ADAMTS13	9606.ENSP00000360997	GO Process	GO:0050878	Regulation of body fluid levels
ADAMTS13	9606.ENSP00000360997	GO Process	GO:0050896	Response to stimulus
ADAMTS13	9606.ENSP00000360997	GO Process	GO:0051604	Protein maturation
ADAMTS13	9606.ENSP00000360997	GO Process	GO:0051707	Response to other organism
ADAMTS13	9606.ENSP00000360997	GO Process	GO:0051716	Cellular response to stimulus
ADAMTS13	9606.ENSP00000360997	GO Process	GO:0065007	Biological regulation
ADAMTS13	9606.ENSP00000360997	GO Process	GO:0065008	Regulation of biological quality
ADAMTS13	9606.ENSP00000360997	GO Process	GO:0070670	Response to interleukin-4
ADAMTS13	9606.ENSP00000360997	GO Process	GO:0070887	Cellular response to chemical stimulus
ADAMTS13	9606.ENSP00000360997	GO Process	GO:0071216	Cellular response to biotic stimulus
ADAMTS13	9606.ENSP00000360997	GO Process	GO:0071219	Cellular response to molecule of bacterial origin
ADAMTS13	9606.ENSP00000360997	GO Process	GO:0071222	Cellular response to lipopolysaccharide
ADAMTS13	9606.ENSP00000360997	GO Process	GO:0071310	Cellular response to organic substance
ADAMTS13	9606.ENSP00000360997	GO Process	GO:0071345	Cellular response to cytokine stimulus
ADAMTS13	9606.ENSP00000360997	GO Process	GO:0071346	Cellular response to interferon-gamma
ADAMTS13	9606.ENSP00000360997	GO Process	GO:0071353	Cellular response to interleukin-4
ADAMTS13	9606.ENSP00000360997	GO Process	GO:0071356	Cellular response to tumor necrosis factor
ADAMTS13	9606.ENSP00000360997	GO Process	GO:0071396	Cellular response to lipid
ADAMTS13	9606.ENSP00000360997	GO Process	GO:0071704	Organic substance metabolic process
ADAMTS13	9606.ENSP00000360997	GO Process	GO:0071840	Cellular component organization or biogenesis
ADAMTS13	9606.ENSP00000360997	GO Process	GO:0098542	Defense response to other organism
ADAMTS13	9606.ENSP00000360997	GO Process	GO:1901135	Carbohydrate derivative metabolic process
ADAMTS13	9606.ENSP00000360997	GO Process	GO:1901564	Organonitrogen compound metabolic process
ADAMTS13	9606.ENSP00000360997	GO Process	GO:1901565	Organonitrogen compound catabolic process
ADAMTS13	9606.ENSP00000360997	GO Process	GO:1901575	Organic substance catabolic process
ADAMTS13	9606.ENSP00000360997	GO Process	GO:1901698	Response to nitrogen compound
ADAMTS13	9606.ENSP00000360997	GO Process	GO:1901700	Response to oxygen-containing compound
ADAMTS13	9606.ENSP00000360997	GO Process	GO:1901701	Cellular response to oxygen-containing compound
ADAMTS13	9606.ENSP00000360997	GO Function	GO:0003824	Catalytic activity
ADAMTS13	9606.ENSP00000360997	GO Function	GO:0004175	Endopeptidase activity
ADAMTS13	9606.ENSP00000360997	GO Function	GO:0004222	Metalloendopeptidase activity
ADAMTS13	9606.ENSP00000360997	GO Function	GO:0005102	Signaling receptor binding
ADAMTS13	9606.ENSP00000360997	GO Function	GO:0005178	Integrin binding
ADAMTS13	9606.ENSP00000360997	GO Function	GO:0005488	Binding
ADAMTS13	9606.ENSP00000360997	GO Function	GO:0005509	Calcium ion binding
ADAMTS13	9606.ENSP00000360997	GO Function	GO:0005515	Protein binding
ADAMTS13	9606.ENSP00000360997	GO Function	GO:0008233	Peptidase activity
ADAMTS13	9606.ENSP00000360997	GO Function	GO:0008237	Metallopeptidase activity
ADAMTS13	9606.ENSP00000360997	GO Function	GO:0008270	Zinc ion binding
ADAMTS13	9606.ENSP00000360997	GO Function	GO:0016787	Hydrolase activity
ADAMTS13	9606.ENSP00000360997	GO Function	GO:0043167	Ion binding
ADAMTS13	9606.ENSP00000360997	GO Function	GO:0043169	Cation binding
ADAMTS13	9606.ENSP00000360997	GO Function	GO:0044877	Protein-containing complex binding
ADAMTS13	9606.ENSP00000360997	GO Function	GO:0046872	Metal ion binding
ADAMTS13	9606.ENSP00000360997	GO Function	GO:0046914	Transition metal ion binding
ADAMTS13	9606.ENSP00000360997	GO Function	GO:0050839	Cell adhesion molecule binding
ADAMTS13	9606.ENSP00000360997	GO Function	GO:0140096	Catalytic activity, acting on a protein
ADAMTS13	9606.ENSP00000360997	GO Component	GO:0005576	Extracellular region
ADAMTS13	9606.ENSP00000360997	GO Component	GO:0005615	Extracellular space
ADAMTS13	9606.ENSP00000360997	GO Component	GO:0005622	Intracellular anatomical structure
ADAMTS13	9606.ENSP00000360997	GO Component	GO:0005737	Cytoplasm
ADAMTS13	9606.ENSP00000360997	GO Component	GO:0005783	Endoplasmic reticulum
ADAMTS13	9606.ENSP00000360997	GO Component	GO:0005788	Endoplasmic reticulum lumen
ADAMTS13	9606.ENSP00000360997	GO Component	GO:0009986	Cell surface
ADAMTS13	9606.ENSP00000360997	GO Component	GO:0012505	Endomembrane system
ADAMTS13	9606.ENSP00000360997	GO Component	GO:0030312	External encapsulating structure
ADAMTS13	9606.ENSP00000360997	GO Component	GO:0031012	Extracellular matrix
ADAMTS13	9606.ENSP00000360997	GO Component	GO:0031974	Membrane-enclosed lumen
ADAMTS13	9606.ENSP00000360997	GO Component	GO:0043226	Organelle
ADAMTS13	9606.ENSP00000360997	GO Component	GO:0043227	Membrane-bounded organelle
ADAMTS13	9606.ENSP00000360997	GO Component	GO:0043229	Intracellular organelle
ADAMTS13	9606.ENSP00000360997	GO Component	GO:0043231	Intracellular membrane-bounded organelle
ADAMTS13	9606.ENSP00000360997	GO Component	GO:0043233	Organelle lumen
ADAMTS13	9606.ENSP00000360997	GO Component	GO:0070013	Intracellular organelle lumen
ADAMTS13	9606.ENSP00000360997	GO Component	GO:0071944	Cell periphery
ADAMTS13	9606.ENSP00000360997	GO Component	GO:0110165	Cellular anatomical entity
ADAMTS13	9606.ENSP00000360997	STRING clusters	CL:18723	Mixed, incl. Complement and coagulation cascades, and Protein-lipid complex
ADAMTS13	9606.ENSP00000360997	STRING clusters	CL:18724	Mixed, incl. Complement and coagulation cascades, and Protein-lipid complex
ADAMTS13	9606.ENSP00000360997	STRING clusters	CL:18725	Complement and coagulation cascades, and Protein-lipid complex
ADAMTS13	9606.ENSP00000360997	STRING clusters	CL:18726	Complement and coagulation cascades, and Protein-lipid complex
ADAMTS13	9606.ENSP00000360997	STRING clusters	CL:18727	Complement and coagulation cascades, and Positive regulation of opsonization
ADAMTS13	9606.ENSP00000360997	STRING clusters	CL:18728	Complement and coagulation cascades, and Positive regulation of opsonization
ADAMTS13	9606.ENSP00000360997	STRING clusters	CL:18730	Hemostasis, and Dissolution of Fibrin Clot
ADAMTS13	9606.ENSP00000360997	STRING clusters	CL:18731	Hemostasis, and Dissolution of Fibrin Clot
ADAMTS13	9606.ENSP00000360997	STRING clusters	CL:18783	Blood clotting cascade, and Purpura
ADAMTS13	9606.ENSP00000360997	STRING clusters	CL:18784	Formation of Fibrin Clot (Clotting Cascade)
ADAMTS13	9606.ENSP00000360997	STRING clusters	CL:18786	Hemophilia B, and Blood coagulation, common pathway
ADAMTS13	9606.ENSP00000360997	Reactome	HSA-1643685	Disease
ADAMTS13	9606.ENSP00000360997	Reactome	HSA-3781865	Diseases of glycosylation
ADAMTS13	9606.ENSP00000360997	Reactome	HSA-3906995	Diseases associated with O-glycosylation of proteins
ADAMTS13	9606.ENSP00000360997	Reactome	HSA-392499	Metabolism of proteins
ADAMTS13	9606.ENSP00000360997	Reactome	HSA-5083635	Defective B3GALTL causes PpS
ADAMTS13	9606.ENSP00000360997	Reactome	HSA-5173105	O-linked glycosylation
ADAMTS13	9606.ENSP00000360997	Reactome	HSA-5173214	O-glycosylation of TSR domain-containing proteins
ADAMTS13	9606.ENSP00000360997	Reactome	HSA-5668914	Diseases of metabolism
ADAMTS13	9606.ENSP00000360997	Reactome	HSA-597592	Post-translational protein modification
ADAMTS13	9606.ENSP00000360997	DISEASES	DOID:0050828	Artery disease
ADAMTS13	9606.ENSP00000360997	DISEASES	DOID:0080301	Atypical hemolytic-uremic syndrome
ADAMTS13	9606.ENSP00000360997	DISEASES	DOID:0111146	Acquired von Willebrand syndrome
ADAMTS13	9606.ENSP00000360997	DISEASES	DOID:10591	Pre-eclampsia
ADAMTS13	9606.ENSP00000360997	DISEASES	DOID:10763	Hypertension
ADAMTS13	9606.ENSP00000360997	DISEASES	DOID:10772	Thrombotic thrombocytopenic purpura
ADAMTS13	9606.ENSP00000360997	DISEASES	DOID:10824	Malignant hypertension
ADAMTS13	9606.ENSP00000360997	DISEASES	DOID:1247	Blood coagulation disease
ADAMTS13	9606.ENSP00000360997	DISEASES	DOID:12531	Von Willebrands disease
ADAMTS13	9606.ENSP00000360997	DISEASES	DOID:12554	Hemolytic-uremic syndrome
ADAMTS13	9606.ENSP00000360997	DISEASES	DOID:1287	Cardiovascular system disease
ADAMTS13	9606.ENSP00000360997	DISEASES	DOID:13129	Severe pre-eclampsia
ADAMTS13	9606.ENSP00000360997	DISEASES	DOID:13133	HELLP syndrome
ADAMTS13	9606.ENSP00000360997	DISEASES	DOID:1588	Thrombocytopenia
ADAMTS13	9606.ENSP00000360997	DISEASES	DOID:178	Vascular disease
ADAMTS13	9606.ENSP00000360997	DISEASES	DOID:18	Urinary system disease
ADAMTS13	9606.ENSP00000360997	DISEASES	DOID:2213	Hemorrhagic disease
ADAMTS13	9606.ENSP00000360997	DISEASES	DOID:2218	Blood platelet disease
ADAMTS13	9606.ENSP00000360997	DISEASES	DOID:2452	Thrombophilia
ADAMTS13	9606.ENSP00000360997	DISEASES	DOID:2914	Immune system disease
ADAMTS13	9606.ENSP00000360997	DISEASES	DOID:3326	Purpura
ADAMTS13	9606.ENSP00000360997	DISEASES	DOID:4	Disease
ADAMTS13	9606.ENSP00000360997	DISEASES	DOID:557	Kidney disease
ADAMTS13	9606.ENSP00000360997	DISEASES	DOID:612	Primary immunodeficiency disease
ADAMTS13	9606.ENSP00000360997	DISEASES	DOID:626	Complement deficiency
ADAMTS13	9606.ENSP00000360997	DISEASES	DOID:7	Disease of anatomical entity
ADAMTS13	9606.ENSP00000360997	DISEASES	DOID:74	Hematopoietic system disease
ADAMTS13	9606.ENSP00000360997	TISSUES	BTO:0000000	Tissues, cell types and enzyme sources
ADAMTS13	9606.ENSP00000360997	TISSUES	BTO:0000042	Animal
ADAMTS13	9606.ENSP00000360997	TISSUES	BTO:0000081	Reproductive system
ADAMTS13	9606.ENSP00000360997	TISSUES	BTO:0000083	Female reproductive system
ADAMTS13	9606.ENSP00000360997	TISSUES	BTO:0000102	Blood clot
ADAMTS13	9606.ENSP00000360997	TISSUES	BTO:0000141	Bone marrow
ADAMTS13	9606.ENSP00000360997	TISSUES	BTO:0000254	Female reproductive gland
ADAMTS13	9606.ENSP00000360997	TISSUES	BTO:0000345	Digestive gland
ADAMTS13	9606.ENSP00000360997	TISSUES	BTO:0000392	Plasma cell
ADAMTS13	9606.ENSP00000360997	TISSUES	BTO:0000522	Gland
ADAMTS13	9606.ENSP00000360997	TISSUES	BTO:0000759	Liver
ADAMTS13	9606.ENSP00000360997	TISSUES	BTO:0001486	Skeletal system
ADAMTS13	9606.ENSP00000360997	TISSUES	BTO:0001488	Endocrine gland
ADAMTS13	9606.ENSP00000360997	TISSUES	BTO:0001489	Whole body
ADAMTS13	9606.ENSP00000360997	TISSUES	BTO:0001491	Viscus
ADAMTS13	9606.ENSP00000360997	TISSUES	BTO:0003091	Urogenital system
ADAMTS13	9606.ENSP00000360997	TISSUES	BTO:0004850	Bone marrow cell
ADAMTS13	9606.ENSP00000360997	COMPARTMENTS	GOCC:0005576	Extracellular region
ADAMTS13	9606.ENSP00000360997	COMPARTMENTS	GOCC:0009986	Cell surface
ADAMTS13	9606.ENSP00000360997	COMPARTMENTS	GOCC:0030312	External encapsulating structure
ADAMTS13	9606.ENSP00000360997	COMPARTMENTS	GOCC:0031012	Extracellular matrix
ADAMTS13	9606.ENSP00000360997	COMPARTMENTS	GOCC:0032991	Protein-containing complex
ADAMTS13	9606.ENSP00000360997	COMPARTMENTS	GOCC:0071944	Cell periphery
ADAMTS13	9606.ENSP00000360997	COMPARTMENTS	GOCC:0110165	Cellular anatomical entity
ADAMTS13	9606.ENSP00000360997	COMPARTMENTS	GOCC:1990341	Thrombospondin complex
ADAMTS13	9606.ENSP00000360997	Monarch	EFO:0000556	Ischemia
ADAMTS13	9606.ENSP00000360997	Monarch	EFO:0004298	Cardiovascular measurement
ADAMTS13	9606.ENSP00000360997	Monarch	EFO:0004308	Leukocyte count
ADAMTS13	9606.ENSP00000360997	Monarch	EFO:0004468	Glucose measurement
ADAMTS13	9606.ENSP00000360997	Monarch	EFO:0004503	Hematological measurement
ADAMTS13	9606.ENSP00000360997	Monarch	EFO:0004509	Hemoglobin measurement
ADAMTS13	9606.ENSP00000360997	Monarch	EFO:0004512	Bone measurement
ADAMTS13	9606.ENSP00000360997	Monarch	EFO:0004529	Lipid measurement
ADAMTS13	9606.ENSP00000360997	Monarch	EFO:0004533	Alkaline phosphatase measurement
ADAMTS13	9606.ENSP00000360997	Monarch	EFO:0004541	HbA1c measurement
ADAMTS13	9606.ENSP00000360997	Monarch	EFO:0004555	Glycoprotein measurement
ADAMTS13	9606.ENSP00000360997	Monarch	EFO:0004557	Population measurement
ADAMTS13	9606.ENSP00000360997	Monarch	EFO:0004574	Total cholesterol measurement
ADAMTS13	9606.ENSP00000360997	Monarch	EFO:0004582	Liver enzyme measurement
ADAMTS13	9606.ENSP00000360997	Monarch	EFO:0004586	Complete blood cell count
ADAMTS13	9606.ENSP00000360997	Monarch	EFO:0004587	Lymphocyte count
ADAMTS13	9606.ENSP00000360997	Monarch	EFO:0004611	Low density lipoprotein cholesterol measurement
ADAMTS13	9606.ENSP00000360997	Monarch	EFO:0004629	Von Willebrand factor measurement
ADAMTS13	9606.ENSP00000360997	Monarch	EFO:0004634	Coagulation factor measurement
ADAMTS13	9606.ENSP00000360997	Monarch	EFO:0004732	Lipoprotein measurement
ADAMTS13	9606.ENSP00000360997	Monarch	EFO:0004747	Protein measurement
ADAMTS13	9606.ENSP00000360997	Monarch	EFO:0005105	Lipid or lipoprotein measurement
ADAMTS13	9606.ENSP00000360997	Monarch	EFO:0005278	Cardiovascular disease biomarker measurement
ADAMTS13	9606.ENSP00000360997	Monarch	EFO:0006842	Diabetes mellitus biomarker
ADAMTS13	9606.ENSP00000360997	Monarch	EFO:0006843	Infectious disease biomarker
ADAMTS13	9606.ENSP00000360997	Monarch	EFO:0006955	ADAMTS13 activity measurement
ADAMTS13	9606.ENSP00000360997	Monarch	EFO:0007874	Gut microbiome measurement
ADAMTS13	9606.ENSP00000360997	Monarch	EFO:0007882	Microbiome measurement
ADAMTS13	9606.ENSP00000360997	Monarch	EFO:0007937	Blood protein measurement
ADAMTS13	9606.ENSP00000360997	Monarch	EFO:0007993	Lymphocyte percentage of leukocytes
ADAMTS13	9606.ENSP00000360997	Monarch	EFO:0008011	A disintegrin and metalloproteinase with thrombospondin motifs 13 measurement
ADAMTS13	9606.ENSP00000360997	Monarch	EFO:0009381	Fibroblast growth factor 23 measurement
ADAMTS13	9606.ENSP00000360997	Monarch	HP:0000077	Abnormality of the kidney
ADAMTS13	9606.ENSP00000360997	Monarch	HP:0000079	Abnormality of the urinary system
ADAMTS13	9606.ENSP00000360997	Monarch	HP:0000093	Proteinuria
ADAMTS13	9606.ENSP00000360997	Monarch	HP:0000118	Phenotypic abnormality
ADAMTS13	9606.ENSP00000360997	Monarch	HP:0000119	Abnormality of the genitourinary system
ADAMTS13	9606.ENSP00000360997	Monarch	HP:0000707	Abnormality of the nervous system
ADAMTS13	9606.ENSP00000360997	Monarch	HP:0000790	Hematuria
ADAMTS13	9606.ENSP00000360997	Monarch	HP:0000951	Abnormality of the skin
ADAMTS13	9606.ENSP00000360997	Monarch	HP:0000952	Jaundice
ADAMTS13	9606.ENSP00000360997	Monarch	HP:0001005	Dermatological manifestations of systemic disorders
ADAMTS13	9606.ENSP00000360997	Monarch	HP:0001289	Confusion
ADAMTS13	9606.ENSP00000360997	Monarch	HP:0001297	Stroke
ADAMTS13	9606.ENSP00000360997	Monarch	HP:0001337	Tremor
ADAMTS13	9606.ENSP00000360997	Monarch	HP:0001392	Abnormality of the liver
ADAMTS13	9606.ENSP00000360997	Monarch	HP:0001396	Cholestasis
ADAMTS13	9606.ENSP00000360997	Monarch	HP:0001574	Abnormality of the integument
ADAMTS13	9606.ENSP00000360997	Monarch	HP:0001626	Abnormality of the cardiovascular system
ADAMTS13	9606.ENSP00000360997	Monarch	HP:0001658	Myocardial infarction
ADAMTS13	9606.ENSP00000360997	Monarch	HP:0001871	Abnormality of blood and blood-forming tissues
ADAMTS13	9606.ENSP00000360997	Monarch	HP:0001872	Abnormality of thrombocytes
ADAMTS13	9606.ENSP00000360997	Monarch	HP:0001873	Thrombocytopenia
ADAMTS13	9606.ENSP00000360997	Monarch	HP:0001877	Abnormal erythrocyte morphology
ADAMTS13	9606.ENSP00000360997	Monarch	HP:0001878	Hemolytic anemia
ADAMTS13	9606.ENSP00000360997	Monarch	HP:0001903	Anemia
ADAMTS13	9606.ENSP00000360997	Monarch	HP:0001923	Reticulocytosis
ADAMTS13	9606.ENSP00000360997	Monarch	HP:0001937	Microangiopathic hemolytic anemia
ADAMTS13	9606.ENSP00000360997	Monarch	HP:0001939	Abnormality of metabolism/homeostasis
ADAMTS13	9606.ENSP00000360997	Monarch	HP:0001941	Acidosis
ADAMTS13	9606.ENSP00000360997	Monarch	HP:0001945	Fever
ADAMTS13	9606.ENSP00000360997	Monarch	HP:0001981	Schistocytosis
ADAMTS13	9606.ENSP00000360997	Monarch	HP:0002011	Morphological central nervous system abnormality
ADAMTS13	9606.ENSP00000360997	Monarch	HP:0002012	Abnormality of the abdominal organs
ADAMTS13	9606.ENSP00000360997	Monarch	HP:0002086	Abnormality of the respiratory system
ADAMTS13	9606.ENSP00000360997	Monarch	HP:0002094	Dyspnea
ADAMTS13	9606.ENSP00000360997	Monarch	HP:0002098	Respiratory distress
ADAMTS13	9606.ENSP00000360997	Monarch	HP:0002151	Increased serum lactate
ADAMTS13	9606.ENSP00000360997	Monarch	HP:0002157	Azotemia
ADAMTS13	9606.ENSP00000360997	Monarch	HP:0002326	Transient ischemic attack
ADAMTS13	9606.ENSP00000360997	Monarch	HP:0002597	Abnormality of the vasculature
ADAMTS13	9606.ENSP00000360997	Monarch	HP:0002637	Cerebral ischemia
ADAMTS13	9606.ENSP00000360997	Monarch	HP:0002793	Abnormal pattern of respiration
ADAMTS13	9606.ENSP00000360997	Monarch	HP:0002795	Abnormal respiratory system physiology
ADAMTS13	9606.ENSP00000360997	Monarch	HP:0002907	Microscopic hematuria
ADAMTS13	9606.ENSP00000360997	Monarch	HP:0003110	Abnormality of urine homeostasis
ADAMTS13	9606.ENSP00000360997	Monarch	HP:0003138	Increased blood urea nitrogen
ADAMTS13	9606.ENSP00000360997	Monarch	HP:0003259	Elevated circulating creatinine concentration
ADAMTS13	9606.ENSP00000360997	Monarch	HP:0004297	Abnormality of the biliary system
ADAMTS13	9606.ENSP00000360997	Monarch	HP:0004305	Involuntary movements
ADAMTS13	9606.ENSP00000360997	Monarch	HP:0004312	Abnormal reticulocyte morphology
ADAMTS13	9606.ENSP00000360997	Monarch	HP:0004360	Abnormality of acid-base homeostasis
ADAMTS13	9606.ENSP00000360997	Monarch	HP:0004364	Abnormal circulating nitrogen compound concentration
ADAMTS13	9606.ENSP00000360997	Monarch	HP:0004370	Abnormality of temperature regulation
ADAMTS13	9606.ENSP00000360997	Monarch	HP:0004372	Reduced consciousness/confusion
ADAMTS13	9606.ENSP00000360997	Monarch	HP:0004447	Poikilocytosis
ADAMTS13	9606.ENSP00000360997	Monarch	HP:0005575	Hemolytic-uremic syndrome
ADAMTS13	9606.ENSP00000360997	Monarch	HP:0006579	Prolonged neonatal jaundice
ADAMTS13	9606.ENSP00000360997	Monarch	HP:0010935	Abnormality of the upper urinary tract
ADAMTS13	9606.ENSP00000360997	Monarch	HP:0011025	Abnormal cardiovascular system physiology
ADAMTS13	9606.ENSP00000360997	Monarch	HP:0011121	Abnormality of skin morphology
ADAMTS13	9606.ENSP00000360997	Monarch	HP:0011277	Abnormality of the urinary system physiology
ADAMTS13	9606.ENSP00000360997	Monarch	HP:0011354	Generalized abnormality of skin
ADAMTS13	9606.ENSP00000360997	Monarch	HP:0011442	Abnormal central motor function
ADAMTS13	9606.ENSP00000360997	Monarch	HP:0011446	Abnormality of higher mental function
ADAMTS13	9606.ENSP00000360997	Monarch	HP:0011873	Abnormal platelet count
ADAMTS13	9606.ENSP00000360997	Monarch	HP:0011875	Abnormal platelet morphology
ADAMTS13	9606.ENSP00000360997	Monarch	HP:0011895	Anemia due to reduced life span of red cells
ADAMTS13	9606.ENSP00000360997	Monarch	HP:0012100	Abnormal circulating creatinine concentration
ADAMTS13	9606.ENSP00000360997	Monarch	HP:0012211	Abnormal renal physiology
ADAMTS13	9606.ENSP00000360997	Monarch	HP:0012337	Abnormal homeostasis
ADAMTS13	9606.ENSP00000360997	Monarch	HP:0012443	Abnormality of brain morphology
ADAMTS13	9606.ENSP00000360997	Monarch	HP:0012614	Abnormal urine cytology
ADAMTS13	9606.ENSP00000360997	Monarch	HP:0012638	Abnormal nervous system physiology
ADAMTS13	9606.ENSP00000360997	Monarch	HP:0012639	Abnormal nervous system morphology
ADAMTS13	9606.ENSP00000360997	Monarch	HP:0020129	Abnormal urine protein level
ADAMTS13	9606.ENSP00000360997	Monarch	HP:0025015	Abnormal vascular morphology
ADAMTS13	9606.ENSP00000360997	Monarch	HP:0025031	Abnormality of the digestive system
ADAMTS13	9606.ENSP00000360997	Monarch	HP:0025323	Abnormal arterial physiology
ADAMTS13	9606.ENSP00000360997	Monarch	HP:0030163	Abnormal vascular physiology
ADAMTS13	9606.ENSP00000360997	Monarch	HP:0030680	Abnormality of cardiovascular system morphology
ADAMTS13	9606.ENSP00000360997	Monarch	HP:0031970	Abnormal blood urea nitrogen concentration
ADAMTS13	9606.ENSP00000360997	Monarch	HP:0032180	Abnormal circulating metabolite concentration
ADAMTS13	9606.ENSP00000360997	Monarch	HP:0033354	Abnormal urine metabolite level
ADAMTS13	9606.ENSP00000360997	Monarch	HP:0033401	Tissue ischemia
ADAMTS13	9606.ENSP00000360997	Monarch	HP:0033678	Acute coronary syndrome
ADAMTS13	9606.ENSP00000360997	Monarch	HP:0100022	Abnormality of movement
ADAMTS13	9606.ENSP00000360997	Monarch	HP:0100659	Abnormal cerebral vascular morphology
ADAMTS13	9606.ENSP00000360997	UniProt Keywords	KW-0025	Alternative splicing
ADAMTS13	9606.ENSP00000360997	UniProt Keywords	KW-0094	Blood coagulation
ADAMTS13	9606.ENSP00000360997	UniProt Keywords	KW-0106	Calcium
ADAMTS13	9606.ENSP00000360997	UniProt Keywords	KW-0165	Cleavage on pair of basic residues
ADAMTS13	9606.ENSP00000360997	UniProt Keywords	KW-0325	Glycoprotein
ADAMTS13	9606.ENSP00000360997	UniProt Keywords	KW-0356	Hemostasis
ADAMTS13	9606.ENSP00000360997	UniProt Keywords	KW-0378	Hydrolase
ADAMTS13	9606.ENSP00000360997	UniProt Keywords	KW-0479	Metal-binding
ADAMTS13	9606.ENSP00000360997	UniProt Keywords	KW-0482	Metalloprotease
ADAMTS13	9606.ENSP00000360997	UniProt Keywords	KW-0645	Protease
ADAMTS13	9606.ENSP00000360997	UniProt Keywords	KW-0677	Repeat
ADAMTS13	9606.ENSP00000360997	UniProt Keywords	KW-0732	Signal
ADAMTS13	9606.ENSP00000360997	UniProt Keywords	KW-0862	Zinc
ADAMTS13	9606.ENSP00000360997	UniProt Keywords	KW-0865	Zymogen
ADAMTS13	9606.ENSP00000360997	UniProt Keywords	KW-0964	Secreted
ADAMTS13	9606.ENSP00000360997	UniProt Keywords	KW-1015	Disulfide bond
ADAMTS13	9606.ENSP00000360997	Pfam	PF13583	Metallo-peptidase family M12B Reprolysin-like
ADAMTS13	9606.ENSP00000360997	InterPro	IPR000884	Thrombospondin type-1 (TSP1) repeat
ADAMTS13	9606.ENSP00000360997	InterPro	IPR001590	Peptidase M12B, ADAM/reprolysin
ADAMTS13	9606.ENSP00000360997	InterPro	IPR006586	ADAM, cysteine-rich domain
ADAMTS13	9606.ENSP00000360997	InterPro	IPR010294	ADAMTS/ADAMTS-like, Spacer 1
ADAMTS13	9606.ENSP00000360997	InterPro	IPR013273	ADAMTS/ADAMTS-like
ADAMTS13	9606.ENSP00000360997	InterPro	IPR024079	Metallopeptidase, catalytic domain superfamily
ADAMTS13	9606.ENSP00000360997	InterPro	IPR035914	Spermadhesin, CUB domain superfamily
ADAMTS13	9606.ENSP00000360997	InterPro	IPR036383	Thrombospondin type-1 (TSP1) repeat superfamily
ADAMTS13	9606.ENSP00000360997	InterPro	IPR041645	ADAMTS, cysteine-rich domain 2
ADAMTS13	9606.ENSP00000360997	InterPro	IPR045371	ADAMTS/ADAMTS-like, cysteine-rich domain 3
ADAMTS13	9606.ENSP00000360997	SMART	SM00209	Thrombospondin type 1 repeats
ADIPOQ	9606.ENSP00000389814	GO Process	GO:0001666	Response to hypoxia
ADIPOQ	9606.ENSP00000389814	GO Process	GO:0001817	Regulation of cytokine production
ADIPOQ	9606.ENSP00000389814	GO Process	GO:0001818	Negative regulation of cytokine production
ADIPOQ	9606.ENSP00000389814	GO Process	GO:0001819	Positive regulation of cytokine production
ADIPOQ	9606.ENSP00000389814	GO Process	GO:0001932	Regulation of protein phosphorylation
ADIPOQ	9606.ENSP00000389814	GO Process	GO:0001933	Negative regulation of protein phosphorylation
ADIPOQ	9606.ENSP00000389814	GO Process	GO:0001934	Positive regulation of protein phosphorylation
ADIPOQ	9606.ENSP00000389814	GO Process	GO:0001959	Regulation of cytokine-mediated signaling pathway
ADIPOQ	9606.ENSP00000389814	GO Process	GO:0001960	Negative regulation of cytokine-mediated signaling pathway
ADIPOQ	9606.ENSP00000389814	GO Process	GO:0002682	Regulation of immune system process
ADIPOQ	9606.ENSP00000389814	GO Process	GO:0002683	Negative regulation of immune system process
ADIPOQ	9606.ENSP00000389814	GO Process	GO:0002761	Regulation of myeloid leukocyte differentiation
ADIPOQ	9606.ENSP00000389814	GO Process	GO:0002762	Negative regulation of myeloid leukocyte differentiation
ADIPOQ	9606.ENSP00000389814	GO Process	GO:0003008	System process
ADIPOQ	9606.ENSP00000389814	GO Process	GO:0003013	Circulatory system process
ADIPOQ	9606.ENSP00000389814	GO Process	GO:0005975	Carbohydrate metabolic process
ADIPOQ	9606.ENSP00000389814	GO Process	GO:0005996	Monosaccharide metabolic process
ADIPOQ	9606.ENSP00000389814	GO Process	GO:0006006	Glucose metabolic process
ADIPOQ	9606.ENSP00000389814	GO Process	GO:0006082	Organic acid metabolic process
ADIPOQ	9606.ENSP00000389814	GO Process	GO:0006091	Generation of precursor metabolites and energy
ADIPOQ	9606.ENSP00000389814	GO Process	GO:0006109	Regulation of carbohydrate metabolic process
ADIPOQ	9606.ENSP00000389814	GO Process	GO:0006111	Regulation of gluconeogenesis
ADIPOQ	9606.ENSP00000389814	GO Process	GO:0006355	Regulation of transcription, DNA-templated
ADIPOQ	9606.ENSP00000389814	GO Process	GO:0006469	Negative regulation of protein kinase activity
ADIPOQ	9606.ENSP00000389814	GO Process	GO:0006629	Lipid metabolic process
ADIPOQ	9606.ENSP00000389814	GO Process	GO:0006631	Fatty acid metabolic process
ADIPOQ	9606.ENSP00000389814	GO Process	GO:0006635	Fatty acid beta-oxidation
ADIPOQ	9606.ENSP00000389814	GO Process	GO:0006950	Response to stress
ADIPOQ	9606.ENSP00000389814	GO Process	GO:0006979	Response to oxidative stress
ADIPOQ	9606.ENSP00000389814	GO Process	GO:0007154	Cell communication
ADIPOQ	9606.ENSP00000389814	GO Process	GO:0007162	Negative regulation of cell adhesion
ADIPOQ	9606.ENSP00000389814	GO Process	GO:0007165	Signal transduction
ADIPOQ	9606.ENSP00000389814	GO Process	GO:0007584	Response to nutrient
ADIPOQ	9606.ENSP00000389814	GO Process	GO:0007623	Circadian rhythm
ADIPOQ	9606.ENSP00000389814	GO Process	GO:0008015	Blood circulation
ADIPOQ	9606.ENSP00000389814	GO Process	GO:0008104	Protein localization
ADIPOQ	9606.ENSP00000389814	GO Process	GO:0008152	Metabolic process
ADIPOQ	9606.ENSP00000389814	GO Process	GO:0008217	Regulation of blood pressure
ADIPOQ	9606.ENSP00000389814	GO Process	GO:0008285	Negative regulation of cell population proliferation
ADIPOQ	9606.ENSP00000389814	GO Process	GO:0009056	Catabolic process
ADIPOQ	9606.ENSP00000389814	GO Process	GO:0009062	Fatty acid catabolic process
ADIPOQ	9606.ENSP00000389814	GO Process	GO:0009410	Response to xenobiotic stimulus
ADIPOQ	9606.ENSP00000389814	GO Process	GO:0009605	Response to external stimulus
ADIPOQ	9606.ENSP00000389814	GO Process	GO:0009607	Response to biotic stimulus
ADIPOQ	9606.ENSP00000389814	GO Process	GO:0009617	Response to bacterium
ADIPOQ	9606.ENSP00000389814	GO Process	GO:0009628	Response to abiotic stimulus
ADIPOQ	9606.ENSP00000389814	GO Process	GO:0009719	Response to endogenous stimulus
ADIPOQ	9606.ENSP00000389814	GO Process	GO:0009725	Response to hormone
ADIPOQ	9606.ENSP00000389814	GO Process	GO:0009743	Response to carbohydrate
ADIPOQ	9606.ENSP00000389814	GO Process	GO:0009744	Response to sucrose
ADIPOQ	9606.ENSP00000389814	GO Process	GO:0009746	Response to hexose
ADIPOQ	9606.ENSP00000389814	GO Process	GO:0009749	Response to glucose
ADIPOQ	9606.ENSP00000389814	GO Process	GO:0009889	Regulation of biosynthetic process
ADIPOQ	9606.ENSP00000389814	GO Process	GO:0009890	Negative regulation of biosynthetic process
ADIPOQ	9606.ENSP00000389814	GO Process	GO:0009892	Negative regulation of metabolic process
ADIPOQ	9606.ENSP00000389814	GO Process	GO:0009893	Positive regulation of metabolic process
ADIPOQ	9606.ENSP00000389814	GO Process	GO:0009966	Regulation of signal transduction
ADIPOQ	9606.ENSP00000389814	GO Process	GO:0009967	Positive regulation of signal transduction
ADIPOQ	9606.ENSP00000389814	GO Process	GO:0009968	Negative regulation of signal transduction
ADIPOQ	9606.ENSP00000389814	GO Process	GO:0009987	Cellular process
ADIPOQ	9606.ENSP00000389814	GO Process	GO:0009991	Response to extracellular stimulus
ADIPOQ	9606.ENSP00000389814	GO Process	GO:0010033	Response to organic substance
ADIPOQ	9606.ENSP00000389814	GO Process	GO:0010243	Response to organonitrogen compound
ADIPOQ	9606.ENSP00000389814	GO Process	GO:0010467	Gene expression
ADIPOQ	9606.ENSP00000389814	GO Process	GO:0010468	Regulation of gene expression
ADIPOQ	9606.ENSP00000389814	GO Process	GO:0010556	Regulation of macromolecule biosynthetic process
ADIPOQ	9606.ENSP00000389814	GO Process	GO:0010558	Negative regulation of macromolecule biosynthetic process
ADIPOQ	9606.ENSP00000389814	GO Process	GO:0010562	Positive regulation of phosphorus metabolic process
ADIPOQ	9606.ENSP00000389814	GO Process	GO:0010563	Negative regulation of phosphorus metabolic process
ADIPOQ	9606.ENSP00000389814	GO Process	GO:0010565	Regulation of cellular ketone metabolic process
ADIPOQ	9606.ENSP00000389814	GO Process	GO:0010604	Positive regulation of macromolecule metabolic process
ADIPOQ	9606.ENSP00000389814	GO Process	GO:0010605	Negative regulation of macromolecule metabolic process
ADIPOQ	9606.ENSP00000389814	GO Process	GO:0010628	Positive regulation of gene expression
ADIPOQ	9606.ENSP00000389814	GO Process	GO:0010629	Negative regulation of gene expression
ADIPOQ	9606.ENSP00000389814	GO Process	GO:0010640	Regulation of platelet-derived growth factor receptor signaling pathway
ADIPOQ	9606.ENSP00000389814	GO Process	GO:0010642	Negative regulation of platelet-derived growth factor receptor signaling pathway
ADIPOQ	9606.ENSP00000389814	GO Process	GO:0010646	Regulation of cell communication
ADIPOQ	9606.ENSP00000389814	GO Process	GO:0010647	Positive regulation of cell communication
ADIPOQ	9606.ENSP00000389814	GO Process	GO:0010648	Negative regulation of cell communication
ADIPOQ	9606.ENSP00000389814	GO Process	GO:0010675	Regulation of cellular carbohydrate metabolic process
ADIPOQ	9606.ENSP00000389814	GO Process	GO:0010677	Negative regulation of cellular carbohydrate metabolic process
ADIPOQ	9606.ENSP00000389814	GO Process	GO:0010720	Positive regulation of cell development
ADIPOQ	9606.ENSP00000389814	GO Process	GO:0010738	Regulation of protein kinase A signaling
ADIPOQ	9606.ENSP00000389814	GO Process	GO:0010739	Positive regulation of protein kinase A signaling
ADIPOQ	9606.ENSP00000389814	GO Process	GO:0010743	Regulation of macrophage derived foam cell differentiation
ADIPOQ	9606.ENSP00000389814	GO Process	GO:0010745	Negative regulation of macrophage derived foam cell differentiation
ADIPOQ	9606.ENSP00000389814	GO Process	GO:0010803	Regulation of tumor necrosis factor-mediated signaling pathway
ADIPOQ	9606.ENSP00000389814	GO Process	GO:0010804	Negative regulation of tumor necrosis factor-mediated signaling pathway
ADIPOQ	9606.ENSP00000389814	GO Process	GO:0010817	Regulation of hormone levels
ADIPOQ	9606.ENSP00000389814	GO Process	GO:0010827	Regulation of glucose transmembrane transport
ADIPOQ	9606.ENSP00000389814	GO Process	GO:0010828	Positive regulation of glucose transmembrane transport
ADIPOQ	9606.ENSP00000389814	GO Process	GO:0010874	Regulation of cholesterol efflux
ADIPOQ	9606.ENSP00000389814	GO Process	GO:0010875	Positive regulation of cholesterol efflux
ADIPOQ	9606.ENSP00000389814	GO Process	GO:0010906	Regulation of glucose metabolic process
ADIPOQ	9606.ENSP00000389814	GO Process	GO:0010941	Regulation of cell death
ADIPOQ	9606.ENSP00000389814	GO Process	GO:0010942	Positive regulation of cell death
ADIPOQ	9606.ENSP00000389814	GO Process	GO:0014070	Response to organic cyclic compound
ADIPOQ	9606.ENSP00000389814	GO Process	GO:0014074	Response to purine-containing compound
ADIPOQ	9606.ENSP00000389814	GO Process	GO:0014823	Response to activity
ADIPOQ	9606.ENSP00000389814	GO Process	GO:0014910	Regulation of smooth muscle cell migration
ADIPOQ	9606.ENSP00000389814	GO Process	GO:0014912	Negative regulation of smooth muscle cell migration
ADIPOQ	9606.ENSP00000389814	GO Process	GO:0016042	Lipid catabolic process
ADIPOQ	9606.ENSP00000389814	GO Process	GO:0016054	Organic acid catabolic process
ADIPOQ	9606.ENSP00000389814	GO Process	GO:0019216	Regulation of lipid metabolic process
ADIPOQ	9606.ENSP00000389814	GO Process	GO:0019217	Regulation of fatty acid metabolic process
ADIPOQ	9606.ENSP00000389814	GO Process	GO:0019219	Regulation of nucleobase-containing compound metabolic process
ADIPOQ	9606.ENSP00000389814	GO Process	GO:0019220	Regulation of phosphate metabolic process
ADIPOQ	9606.ENSP00000389814	GO Process	GO:0019222	Regulation of metabolic process
ADIPOQ	9606.ENSP00000389814	GO Process	GO:0019318	Hexose metabolic process
ADIPOQ	9606.ENSP00000389814	GO Process	GO:0019395	Fatty acid oxidation
ADIPOQ	9606.ENSP00000389814	GO Process	GO:0019752	Carboxylic acid metabolic process
ADIPOQ	9606.ENSP00000389814	GO Process	GO:0022407	Regulation of cell-cell adhesion
ADIPOQ	9606.ENSP00000389814	GO Process	GO:0022408	Negative regulation of cell-cell adhesion
ADIPOQ	9606.ENSP00000389814	GO Process	GO:0023051	Regulation of signaling
ADIPOQ	9606.ENSP00000389814	GO Process	GO:0023052	Signaling
ADIPOQ	9606.ENSP00000389814	GO Process	GO:0023056	Positive regulation of signaling
ADIPOQ	9606.ENSP00000389814	GO Process	GO:0023057	Negative regulation of signaling
ADIPOQ	9606.ENSP00000389814	GO Process	GO:0030100	Regulation of endocytosis
ADIPOQ	9606.ENSP00000389814	GO Process	GO:0030154	Cell differentiation
ADIPOQ	9606.ENSP00000389814	GO Process	GO:0030155	Regulation of cell adhesion
ADIPOQ	9606.ENSP00000389814	GO Process	GO:0030258	Lipid modification
ADIPOQ	9606.ENSP00000389814	GO Process	GO:0030334	Regulation of cell migration
ADIPOQ	9606.ENSP00000389814	GO Process	GO:0030336	Negative regulation of cell migration
ADIPOQ	9606.ENSP00000389814	GO Process	GO:0030852	Regulation of granulocyte differentiation
ADIPOQ	9606.ENSP00000389814	GO Process	GO:0030853	Negative regulation of granulocyte differentiation
ADIPOQ	9606.ENSP00000389814	GO Process	GO:0031323	Regulation of cellular metabolic process
ADIPOQ	9606.ENSP00000389814	GO Process	GO:0031324	Negative regulation of cellular metabolic process
ADIPOQ	9606.ENSP00000389814	GO Process	GO:0031325	Positive regulation of cellular metabolic process
ADIPOQ	9606.ENSP00000389814	GO Process	GO:0031326	Regulation of cellular biosynthetic process
ADIPOQ	9606.ENSP00000389814	GO Process	GO:0031327	Negative regulation of cellular biosynthetic process
ADIPOQ	9606.ENSP00000389814	GO Process	GO:0031347	Regulation of defense response
ADIPOQ	9606.ENSP00000389814	GO Process	GO:0031348	Negative regulation of defense response
ADIPOQ	9606.ENSP00000389814	GO Process	GO:0031399	Regulation of protein modification process
ADIPOQ	9606.ENSP00000389814	GO Process	GO:0031400	Negative regulation of protein modification process
ADIPOQ	9606.ENSP00000389814	GO Process	GO:0031401	Positive regulation of protein modification process
ADIPOQ	9606.ENSP00000389814	GO Process	GO:0031667	Response to nutrient levels
ADIPOQ	9606.ENSP00000389814	GO Process	GO:0031952	Regulation of protein autophosphorylation
ADIPOQ	9606.ENSP00000389814	GO Process	GO:0031953	Negative regulation of protein autophosphorylation
ADIPOQ	9606.ENSP00000389814	GO Process	GO:0031960	Response to corticosteroid
ADIPOQ	9606.ENSP00000389814	GO Process	GO:0032091	Negative regulation of protein binding
ADIPOQ	9606.ENSP00000389814	GO Process	GO:0032101	Regulation of response to external stimulus
ADIPOQ	9606.ENSP00000389814	GO Process	GO:0032102	Negative regulation of response to external stimulus
ADIPOQ	9606.ENSP00000389814	GO Process	GO:0032368	Regulation of lipid transport
ADIPOQ	9606.ENSP00000389814	GO Process	GO:0032370	Positive regulation of lipid transport
ADIPOQ	9606.ENSP00000389814	GO Process	GO:0032371	Regulation of sterol transport
ADIPOQ	9606.ENSP00000389814	GO Process	GO:0032373	Positive regulation of sterol transport
ADIPOQ	9606.ENSP00000389814	GO Process	GO:0032374	Regulation of cholesterol transport
ADIPOQ	9606.ENSP00000389814	GO Process	GO:0032376	Positive regulation of cholesterol transport
ADIPOQ	9606.ENSP00000389814	GO Process	GO:0032386	Regulation of intracellular transport
ADIPOQ	9606.ENSP00000389814	GO Process	GO:0032387	Negative regulation of intracellular transport
ADIPOQ	9606.ENSP00000389814	GO Process	GO:0032409	Regulation of transporter activity
ADIPOQ	9606.ENSP00000389814	GO Process	GO:0032411	Positive regulation of transporter activity
ADIPOQ	9606.ENSP00000389814	GO Process	GO:0032501	Multicellular organismal process
ADIPOQ	9606.ENSP00000389814	GO Process	GO:0032502	Developmental process
ADIPOQ	9606.ENSP00000389814	GO Process	GO:0032642	Regulation of chemokine production
ADIPOQ	9606.ENSP00000389814	GO Process	GO:0032677	Regulation of interleukin-8 production
ADIPOQ	9606.ENSP00000389814	GO Process	GO:0032680	Regulation of tumor necrosis factor production
ADIPOQ	9606.ENSP00000389814	GO Process	GO:0032720	Negative regulation of tumor necrosis factor production
ADIPOQ	9606.ENSP00000389814	GO Process	GO:0032722	Positive regulation of chemokine production
ADIPOQ	9606.ENSP00000389814	GO Process	GO:0032757	Positive regulation of interleukin-8 production
ADIPOQ	9606.ENSP00000389814	GO Process	GO:0032787	Monocarboxylic acid metabolic process
ADIPOQ	9606.ENSP00000389814	GO Process	GO:0032868	Response to insulin
ADIPOQ	9606.ENSP00000389814	GO Process	GO:0032869	Cellular response to insulin stimulus
ADIPOQ	9606.ENSP00000389814	GO Process	GO:0032870	Cellular response to hormone stimulus
ADIPOQ	9606.ENSP00000389814	GO Process	GO:0032879	Regulation of localization
ADIPOQ	9606.ENSP00000389814	GO Process	GO:0032880	Regulation of protein localization
ADIPOQ	9606.ENSP00000389814	GO Process	GO:0033032	Regulation of myeloid cell apoptotic process
ADIPOQ	9606.ENSP00000389814	GO Process	GO:0033034	Positive regulation of myeloid cell apoptotic process
ADIPOQ	9606.ENSP00000389814	GO Process	GO:0033036	Macromolecule localization
ADIPOQ	9606.ENSP00000389814	GO Process	GO:0033157	Regulation of intracellular protein transport
ADIPOQ	9606.ENSP00000389814	GO Process	GO:0033500	Carbohydrate homeostasis
ADIPOQ	9606.ENSP00000389814	GO Process	GO:0033673	Negative regulation of kinase activity
ADIPOQ	9606.ENSP00000389814	GO Process	GO:0033674	Positive regulation of kinase activity
ADIPOQ	9606.ENSP00000389814	GO Process	GO:0033993	Response to lipid
ADIPOQ	9606.ENSP00000389814	GO Process	GO:0034097	Response to cytokine
ADIPOQ	9606.ENSP00000389814	GO Process	GO:0034114	Regulation of heterotypic cell-cell adhesion
ADIPOQ	9606.ENSP00000389814	GO Process	GO:0034115	Negative regulation of heterotypic cell-cell adhesion
ADIPOQ	9606.ENSP00000389814	GO Process	GO:0034284	Response to monosaccharide
ADIPOQ	9606.ENSP00000389814	GO Process	GO:0034285	Response to disaccharide
ADIPOQ	9606.ENSP00000389814	GO Process	GO:0034381	Plasma lipoprotein particle clearance
ADIPOQ	9606.ENSP00000389814	GO Process	GO:0034383	Low-density lipoprotein particle clearance
ADIPOQ	9606.ENSP00000389814	GO Process	GO:0034440	Lipid oxidation
ADIPOQ	9606.ENSP00000389814	GO Process	GO:0034612	Response to tumor necrosis factor
ADIPOQ	9606.ENSP00000389814	GO Process	GO:0034762	Regulation of transmembrane transport
ADIPOQ	9606.ENSP00000389814	GO Process	GO:0034764	Positive regulation of transmembrane transport
ADIPOQ	9606.ENSP00000389814	GO Process	GO:0036293	Response to decreased oxygen levels
ADIPOQ	9606.ENSP00000389814	GO Process	GO:0040012	Regulation of locomotion
ADIPOQ	9606.ENSP00000389814	GO Process	GO:0040013	Negative regulation of locomotion
ADIPOQ	9606.ENSP00000389814	GO Process	GO:0042127	Regulation of cell population proliferation
ADIPOQ	9606.ENSP00000389814	GO Process	GO:0042221	Response to chemical
ADIPOQ	9606.ENSP00000389814	GO Process	GO:0042325	Regulation of phosphorylation
ADIPOQ	9606.ENSP00000389814	GO Process	GO:0042326	Negative regulation of phosphorylation
ADIPOQ	9606.ENSP00000389814	GO Process	GO:0042327	Positive regulation of phosphorylation
ADIPOQ	9606.ENSP00000389814	GO Process	GO:0042592	Homeostatic process
ADIPOQ	9606.ENSP00000389814	GO Process	GO:0042593	Glucose homeostasis
ADIPOQ	9606.ENSP00000389814	GO Process	GO:0042981	Regulation of apoptotic process
ADIPOQ	9606.ENSP00000389814	GO Process	GO:0043065	Positive regulation of apoptotic process
ADIPOQ	9606.ENSP00000389814	GO Process	GO:0043067	Regulation of programmed cell death
ADIPOQ	9606.ENSP00000389814	GO Process	GO:0043068	Positive regulation of programmed cell death
ADIPOQ	9606.ENSP00000389814	GO Process	GO:0043085	Positive regulation of catalytic activity
ADIPOQ	9606.ENSP00000389814	GO Process	GO:0043086	Negative regulation of catalytic activity
ADIPOQ	9606.ENSP00000389814	GO Process	GO:0043122	Regulation of I-kappaB kinase/NF-kappaB signaling
ADIPOQ	9606.ENSP00000389814	GO Process	GO:0043123	Positive regulation of I-kappaB kinase/NF-kappaB signaling
ADIPOQ	9606.ENSP00000389814	GO Process	GO:0043124	Negative regulation of I-kappaB kinase/NF-kappaB signaling
ADIPOQ	9606.ENSP00000389814	GO Process	GO:0043170	Macromolecule metabolic process
ADIPOQ	9606.ENSP00000389814	GO Process	GO:0043207	Response to external biotic stimulus
ADIPOQ	9606.ENSP00000389814	GO Process	GO:0043255	Regulation of carbohydrate biosynthetic process
ADIPOQ	9606.ENSP00000389814	GO Process	GO:0043393	Regulation of protein binding
ADIPOQ	9606.ENSP00000389814	GO Process	GO:0043405	Regulation of MAP kinase activity
ADIPOQ	9606.ENSP00000389814	GO Process	GO:0043407	Negative regulation of MAP kinase activity
ADIPOQ	9606.ENSP00000389814	GO Process	GO:0043408	Regulation of MAPK cascade
ADIPOQ	9606.ENSP00000389814	GO Process	GO:0043409	Negative regulation of MAPK cascade
ADIPOQ	9606.ENSP00000389814	GO Process	GO:0043434	Response to peptide hormone
ADIPOQ	9606.ENSP00000389814	GO Process	GO:0043436	Oxoacid metabolic process
ADIPOQ	9606.ENSP00000389814	GO Process	GO:0043549	Regulation of kinase activity
ADIPOQ	9606.ENSP00000389814	GO Process	GO:0044057	Regulation of system process
ADIPOQ	9606.ENSP00000389814	GO Process	GO:0044092	Negative regulation of molecular function
ADIPOQ	9606.ENSP00000389814	GO Process	GO:0044093	Positive regulation of molecular function
ADIPOQ	9606.ENSP00000389814	GO Process	GO:0044237	Cellular metabolic process
ADIPOQ	9606.ENSP00000389814	GO Process	GO:0044238	Primary metabolic process
ADIPOQ	9606.ENSP00000389814	GO Process	GO:0044242	Cellular lipid catabolic process
ADIPOQ	9606.ENSP00000389814	GO Process	GO:0044248	Cellular catabolic process
ADIPOQ	9606.ENSP00000389814	GO Process	GO:0044255	Cellular lipid metabolic process
ADIPOQ	9606.ENSP00000389814	GO Process	GO:0044281	Small molecule metabolic process
ADIPOQ	9606.ENSP00000389814	GO Process	GO:0044282	Small molecule catabolic process
ADIPOQ	9606.ENSP00000389814	GO Process	GO:0044419	Biological process involved in interspecies interaction between organisms
ADIPOQ	9606.ENSP00000389814	GO Process	GO:0045444	Fat cell differentiation
ADIPOQ	9606.ENSP00000389814	GO Process	GO:0045471	Response to ethanol
ADIPOQ	9606.ENSP00000389814	GO Process	GO:0045595	Regulation of cell differentiation
ADIPOQ	9606.ENSP00000389814	GO Process	GO:0045596	Negative regulation of cell differentiation
ADIPOQ	9606.ENSP00000389814	GO Process	GO:0045597	Positive regulation of cell differentiation
ADIPOQ	9606.ENSP00000389814	GO Process	GO:0045598	Regulation of fat cell differentiation
ADIPOQ	9606.ENSP00000389814	GO Process	GO:0045599	Negative regulation of fat cell differentiation
ADIPOQ	9606.ENSP00000389814	GO Process	GO:0045637	Regulation of myeloid cell differentiation
ADIPOQ	9606.ENSP00000389814	GO Process	GO:0045638	Negative regulation of myeloid cell differentiation
ADIPOQ	9606.ENSP00000389814	GO Process	GO:0045649	Regulation of macrophage differentiation
ADIPOQ	9606.ENSP00000389814	GO Process	GO:0045650	Negative regulation of macrophage differentiation
ADIPOQ	9606.ENSP00000389814	GO Process	GO:0045721	Negative regulation of gluconeogenesis
ADIPOQ	9606.ENSP00000389814	GO Process	GO:0045776	Negative regulation of blood pressure
ADIPOQ	9606.ENSP00000389814	GO Process	GO:0045806	Negative regulation of endocytosis
ADIPOQ	9606.ENSP00000389814	GO Process	GO:0045834	Positive regulation of lipid metabolic process
ADIPOQ	9606.ENSP00000389814	GO Process	GO:0045859	Regulation of protein kinase activity
ADIPOQ	9606.ENSP00000389814	GO Process	GO:0045860	Positive regulation of protein kinase activity
ADIPOQ	9606.ENSP00000389814	GO Process	GO:0045892	Negative regulation of transcription, DNA-templated
ADIPOQ	9606.ENSP00000389814	GO Process	GO:0045912	Negative regulation of carbohydrate metabolic process
ADIPOQ	9606.ENSP00000389814	GO Process	GO:0045923	Positive regulation of fatty acid metabolic process
ADIPOQ	9606.ENSP00000389814	GO Process	GO:0045934	Negative regulation of nucleobase-containing compound metabolic process
ADIPOQ	9606.ENSP00000389814	GO Process	GO:0045936	Negative regulation of phosphate metabolic process
ADIPOQ	9606.ENSP00000389814	GO Process	GO:0045937	Positive regulation of phosphate metabolic process
ADIPOQ	9606.ENSP00000389814	GO Process	GO:0046324	Regulation of glucose import
ADIPOQ	9606.ENSP00000389814	GO Process	GO:0046326	Positive regulation of glucose import
ADIPOQ	9606.ENSP00000389814	GO Process	GO:0046395	Carboxylic acid catabolic process
ADIPOQ	9606.ENSP00000389814	GO Process	GO:0046683	Response to organophosphorus
ADIPOQ	9606.ENSP00000389814	GO Process	GO:0046883	Regulation of hormone secretion
ADIPOQ	9606.ENSP00000389814	GO Process	GO:0046888	Negative regulation of hormone secretion
ADIPOQ	9606.ENSP00000389814	GO Process	GO:0048259	Regulation of receptor-mediated endocytosis
ADIPOQ	9606.ENSP00000389814	GO Process	GO:0048261	Negative regulation of receptor-mediated endocytosis
ADIPOQ	9606.ENSP00000389814	GO Process	GO:0048511	Rhythmic process
ADIPOQ	9606.ENSP00000389814	GO Process	GO:0048518	Positive regulation of biological process
ADIPOQ	9606.ENSP00000389814	GO Process	GO:0048519	Negative regulation of biological process
ADIPOQ	9606.ENSP00000389814	GO Process	GO:0048522	Positive regulation of cellular process
ADIPOQ	9606.ENSP00000389814	GO Process	GO:0048523	Negative regulation of cellular process
ADIPOQ	9606.ENSP00000389814	GO Process	GO:0048545	Response to steroid hormone
ADIPOQ	9606.ENSP00000389814	GO Process	GO:0048583	Regulation of response to stimulus
ADIPOQ	9606.ENSP00000389814	GO Process	GO:0048584	Positive regulation of response to stimulus
ADIPOQ	9606.ENSP00000389814	GO Process	GO:0048585	Negative regulation of response to stimulus
ADIPOQ	9606.ENSP00000389814	GO Process	GO:0048660	Regulation of smooth muscle cell proliferation
ADIPOQ	9606.ENSP00000389814	GO Process	GO:0048662	Negative regulation of smooth muscle cell proliferation
ADIPOQ	9606.ENSP00000389814	GO Process	GO:0048869	Cellular developmental process
ADIPOQ	9606.ENSP00000389814	GO Process	GO:0048878	Chemical homeostasis
ADIPOQ	9606.ENSP00000389814	GO Process	GO:0050727	Regulation of inflammatory response
ADIPOQ	9606.ENSP00000389814	GO Process	GO:0050728	Negative regulation of inflammatory response
ADIPOQ	9606.ENSP00000389814	GO Process	GO:0050730	Regulation of peptidyl-tyrosine phosphorylation
ADIPOQ	9606.ENSP00000389814	GO Process	GO:0050731	Positive regulation of peptidyl-tyrosine phosphorylation
ADIPOQ	9606.ENSP00000389814	GO Process	GO:0050764	Regulation of phagocytosis
ADIPOQ	9606.ENSP00000389814	GO Process	GO:0050765	Negative regulation of phagocytosis
ADIPOQ	9606.ENSP00000389814	GO Process	GO:0050789	Regulation of biological process
ADIPOQ	9606.ENSP00000389814	GO Process	GO:0050790	Regulation of catalytic activity
ADIPOQ	9606.ENSP00000389814	GO Process	GO:0050793	Regulation of developmental process
ADIPOQ	9606.ENSP00000389814	GO Process	GO:0050794	Regulation of cellular process
ADIPOQ	9606.ENSP00000389814	GO Process	GO:0050804	Modulation of chemical synaptic transmission
ADIPOQ	9606.ENSP00000389814	GO Process	GO:0050805	Negative regulation of synaptic transmission
ADIPOQ	9606.ENSP00000389814	GO Process	GO:0050873	Brown fat cell differentiation
ADIPOQ	9606.ENSP00000389814	GO Process	GO:0050896	Response to stimulus
ADIPOQ	9606.ENSP00000389814	GO Process	GO:0051046	Regulation of secretion
ADIPOQ	9606.ENSP00000389814	GO Process	GO:0051048	Negative regulation of secretion
ADIPOQ	9606.ENSP00000389814	GO Process	GO:0051049	Regulation of transport
ADIPOQ	9606.ENSP00000389814	GO Process	GO:0051050	Positive regulation of transport
ADIPOQ	9606.ENSP00000389814	GO Process	GO:0051051	Negative regulation of transport
ADIPOQ	9606.ENSP00000389814	GO Process	GO:0051052	Regulation of DNA metabolic process
ADIPOQ	9606.ENSP00000389814	GO Process	GO:0051053	Negative regulation of DNA metabolic process
ADIPOQ	9606.ENSP00000389814	GO Process	GO:0051093	Negative regulation of developmental process
ADIPOQ	9606.ENSP00000389814	GO Process	GO:0051094	Positive regulation of developmental process
ADIPOQ	9606.ENSP00000389814	GO Process	GO:0051098	Regulation of binding
ADIPOQ	9606.ENSP00000389814	GO Process	GO:0051100	Negative regulation of binding
ADIPOQ	9606.ENSP00000389814	GO Process	GO:0051128	Regulation of cellular component organization
ADIPOQ	9606.ENSP00000389814	GO Process	GO:0051129	Negative regulation of cellular component organization
ADIPOQ	9606.ENSP00000389814	GO Process	GO:0051171	Regulation of nitrogen compound metabolic process
ADIPOQ	9606.ENSP00000389814	GO Process	GO:0051172	Negative regulation of nitrogen compound metabolic process
ADIPOQ	9606.ENSP00000389814	GO Process	GO:0051173	Positive regulation of nitrogen compound metabolic process
ADIPOQ	9606.ENSP00000389814	GO Process	GO:0051174	Regulation of phosphorus metabolic process
ADIPOQ	9606.ENSP00000389814	GO Process	GO:0051179	Localization
ADIPOQ	9606.ENSP00000389814	GO Process	GO:0051223	Regulation of protein transport
ADIPOQ	9606.ENSP00000389814	GO Process	GO:0051224	Negative regulation of protein transport
ADIPOQ	9606.ENSP00000389814	GO Process	GO:0051239	Regulation of multicellular organismal process
ADIPOQ	9606.ENSP00000389814	GO Process	GO:0051240	Positive regulation of multicellular organismal process
ADIPOQ	9606.ENSP00000389814	GO Process	GO:0051241	Negative regulation of multicellular organismal process
ADIPOQ	9606.ENSP00000389814	GO Process	GO:0051246	Regulation of protein metabolic process
ADIPOQ	9606.ENSP00000389814	GO Process	GO:0051247	Positive regulation of protein metabolic process
ADIPOQ	9606.ENSP00000389814	GO Process	GO:0051248	Negative regulation of protein metabolic process
ADIPOQ	9606.ENSP00000389814	GO Process	GO:0051252	Regulation of RNA metabolic process
ADIPOQ	9606.ENSP00000389814	GO Process	GO:0051253	Negative regulation of RNA metabolic process
ADIPOQ	9606.ENSP00000389814	GO Process	GO:0051338	Regulation of transferase activity
ADIPOQ	9606.ENSP00000389814	GO Process	GO:0051347	Positive regulation of transferase activity
ADIPOQ	9606.ENSP00000389814	GO Process	GO:0051348	Negative regulation of transferase activity
ADIPOQ	9606.ENSP00000389814	GO Process	GO:0051384	Response to glucocorticoid
ADIPOQ	9606.ENSP00000389814	GO Process	GO:0051591	Response to cAMP
ADIPOQ	9606.ENSP00000389814	GO Process	GO:0051641	Cellular localization
ADIPOQ	9606.ENSP00000389814	GO Process	GO:0051668	Localization within membrane
ADIPOQ	9606.ENSP00000389814	GO Process	GO:0051707	Response to other organism
ADIPOQ	9606.ENSP00000389814	GO Process	GO:0051716	Cellular response to stimulus
ADIPOQ	9606.ENSP00000389814	GO Process	GO:0060255	Regulation of macromolecule metabolic process
ADIPOQ	9606.ENSP00000389814	GO Process	GO:0060284	Regulation of cell development
ADIPOQ	9606.ENSP00000389814	GO Process	GO:0060341	Regulation of cellular localization
ADIPOQ	9606.ENSP00000389814	GO Process	GO:0060627	Regulation of vesicle-mediated transport
ADIPOQ	9606.ENSP00000389814	GO Process	GO:0060759	Regulation of response to cytokine stimulus
ADIPOQ	9606.ENSP00000389814	GO Process	GO:0060761	Negative regulation of response to cytokine stimulus
ADIPOQ	9606.ENSP00000389814	GO Process	GO:0062012	Regulation of small molecule metabolic process
ADIPOQ	9606.ENSP00000389814	GO Process	GO:0062013	Positive regulation of small molecule metabolic process
ADIPOQ	9606.ENSP00000389814	GO Process	GO:0062014	Negative regulation of small molecule metabolic process
ADIPOQ	9606.ENSP00000389814	GO Process	GO:0065007	Biological regulation
ADIPOQ	9606.ENSP00000389814	GO Process	GO:0065008	Regulation of biological quality
ADIPOQ	9606.ENSP00000389814	GO Process	GO:0065009	Regulation of molecular function
ADIPOQ	9606.ENSP00000389814	GO Process	GO:0070201	Regulation of establishment of protein localization
ADIPOQ	9606.ENSP00000389814	GO Process	GO:0070372	Regulation of ERK1 and ERK2 cascade
ADIPOQ	9606.ENSP00000389814	GO Process	GO:0070373	Negative regulation of ERK1 and ERK2 cascade
ADIPOQ	9606.ENSP00000389814	GO Process	GO:0070482	Response to oxygen levels
ADIPOQ	9606.ENSP00000389814	GO Process	GO:0070542	Response to fatty acid
ADIPOQ	9606.ENSP00000389814	GO Process	GO:0070543	Response to linoleic acid
ADIPOQ	9606.ENSP00000389814	GO Process	GO:0070587	Regulation of cell-cell adhesion involved in gastrulation
ADIPOQ	9606.ENSP00000389814	GO Process	GO:0070727	Cellular macromolecule localization
ADIPOQ	9606.ENSP00000389814	GO Process	GO:0070887	Cellular response to chemical stimulus
ADIPOQ	9606.ENSP00000389814	GO Process	GO:0070994	Detection of oxidative stress
ADIPOQ	9606.ENSP00000389814	GO Process	GO:0071310	Cellular response to organic substance
ADIPOQ	9606.ENSP00000389814	GO Process	GO:0071320	Cellular response to cAMP
ADIPOQ	9606.ENSP00000389814	GO Process	GO:0071375	Cellular response to peptide hormone stimulus
ADIPOQ	9606.ENSP00000389814	GO Process	GO:0071407	Cellular response to organic cyclic compound
ADIPOQ	9606.ENSP00000389814	GO Process	GO:0071417	Cellular response to organonitrogen compound
ADIPOQ	9606.ENSP00000389814	GO Process	GO:0071466	Cellular response to xenobiotic stimulus
ADIPOQ	9606.ENSP00000389814	GO Process	GO:0071495	Cellular response to endogenous stimulus
ADIPOQ	9606.ENSP00000389814	GO Process	GO:0071637	Regulation of monocyte chemotactic protein-1 production
ADIPOQ	9606.ENSP00000389814	GO Process	GO:0071639	Positive regulation of monocyte chemotactic protein-1 production
ADIPOQ	9606.ENSP00000389814	GO Process	GO:0071704	Organic substance metabolic process
ADIPOQ	9606.ENSP00000389814	GO Process	GO:0071867	Response to monoamine
ADIPOQ	9606.ENSP00000389814	GO Process	GO:0071868	Cellular response to monoamine stimulus
ADIPOQ	9606.ENSP00000389814	GO Process	GO:0071869	Response to catecholamine
ADIPOQ	9606.ENSP00000389814	GO Process	GO:0071870	Cellular response to catecholamine stimulus
ADIPOQ	9606.ENSP00000389814	GO Process	GO:0071871	Response to epinephrine
ADIPOQ	9606.ENSP00000389814	GO Process	GO:0071872	Cellular response to epinephrine stimulus
ADIPOQ	9606.ENSP00000389814	GO Process	GO:0071900	Regulation of protein serine/threonine kinase activity
ADIPOQ	9606.ENSP00000389814	GO Process	GO:0071901	Negative regulation of protein serine/threonine kinase activity
ADIPOQ	9606.ENSP00000389814	GO Process	GO:0071902	Positive regulation of protein serine/threonine kinase activity
ADIPOQ	9606.ENSP00000389814	GO Process	GO:0072215	Regulation of metanephros development
ADIPOQ	9606.ENSP00000389814	GO Process	GO:0072217	Negative regulation of metanephros development
ADIPOQ	9606.ENSP00000389814	GO Process	GO:0072329	Monocarboxylic acid catabolic process
ADIPOQ	9606.ENSP00000389814	GO Process	GO:0072657	Protein localization to membrane
ADIPOQ	9606.ENSP00000389814	GO Process	GO:0072659	Protein localization to plasma membrane
ADIPOQ	9606.ENSP00000389814	GO Process	GO:0080090	Regulation of primary metabolic process
ADIPOQ	9606.ENSP00000389814	GO Process	GO:0080134	Regulation of response to stress
ADIPOQ	9606.ENSP00000389814	GO Process	GO:0090183	Regulation of kidney development
ADIPOQ	9606.ENSP00000389814	GO Process	GO:0090185	Negative regulation of kidney development
ADIPOQ	9606.ENSP00000389814	GO Process	GO:0090317	Negative regulation of intracellular protein transport
ADIPOQ	9606.ENSP00000389814	GO Process	GO:0097006	Regulation of plasma lipoprotein particle levels
ADIPOQ	9606.ENSP00000389814	GO Process	GO:0097305	Response to alcohol
ADIPOQ	9606.ENSP00000389814	GO Process	GO:0098801	Regulation of renal system process
ADIPOQ	9606.ENSP00000389814	GO Process	GO:0099177	Regulation of trans-synaptic signaling
ADIPOQ	9606.ENSP00000389814	GO Process	GO:0110112	Regulation of lipid transporter activity
ADIPOQ	9606.ENSP00000389814	GO Process	GO:0110113	Positive regulation of lipid transporter activity
ADIPOQ	9606.ENSP00000389814	GO Process	GO:0120161	Regulation of cold-induced thermogenesis
ADIPOQ	9606.ENSP00000389814	GO Process	GO:0120162	Positive regulation of cold-induced thermogenesis
ADIPOQ	9606.ENSP00000389814	GO Process	GO:0120163	Negative regulation of cold-induced thermogenesis
ADIPOQ	9606.ENSP00000389814	GO Process	GO:1900120	Regulation of receptor binding
ADIPOQ	9606.ENSP00000389814	GO Process	GO:1900121	Negative regulation of receptor binding
ADIPOQ	9606.ENSP00000389814	GO Process	GO:1901575	Organic substance catabolic process
ADIPOQ	9606.ENSP00000389814	GO Process	GO:1901652	Response to peptide
ADIPOQ	9606.ENSP00000389814	GO Process	GO:1901653	Cellular response to peptide
ADIPOQ	9606.ENSP00000389814	GO Process	GO:1901698	Response to nitrogen compound
ADIPOQ	9606.ENSP00000389814	GO Process	GO:1901699	Cellular response to nitrogen compound
ADIPOQ	9606.ENSP00000389814	GO Process	GO:1901700	Response to oxygen-containing compound
ADIPOQ	9606.ENSP00000389814	GO Process	GO:1901701	Cellular response to oxygen-containing compound
ADIPOQ	9606.ENSP00000389814	GO Process	GO:1902105	Regulation of leukocyte differentiation
ADIPOQ	9606.ENSP00000389814	GO Process	GO:1902106	Negative regulation of leukocyte differentiation
ADIPOQ	9606.ENSP00000389814	GO Process	GO:1902531	Regulation of intracellular signal transduction
ADIPOQ	9606.ENSP00000389814	GO Process	GO:1902532	Negative regulation of intracellular signal transduction
ADIPOQ	9606.ENSP00000389814	GO Process	GO:1902533	Positive regulation of intracellular signal transduction
ADIPOQ	9606.ENSP00000389814	GO Process	GO:1902679	Negative regulation of RNA biosynthetic process
ADIPOQ	9606.ENSP00000389814	GO Process	GO:1903506	Regulation of nucleic acid-templated transcription
ADIPOQ	9606.ENSP00000389814	GO Process	GO:1903507	Negative regulation of nucleic acid-templated transcription
ADIPOQ	9606.ENSP00000389814	GO Process	GO:1903530	Regulation of secretion by cell
ADIPOQ	9606.ENSP00000389814	GO Process	GO:1903531	Negative regulation of secretion by cell
ADIPOQ	9606.ENSP00000389814	GO Process	GO:1903555	Regulation of tumor necrosis factor superfamily cytokine production
ADIPOQ	9606.ENSP00000389814	GO Process	GO:1903556	Negative regulation of tumor necrosis factor superfamily cytokine production
ADIPOQ	9606.ENSP00000389814	GO Process	GO:1903706	Regulation of hemopoiesis
ADIPOQ	9606.ENSP00000389814	GO Process	GO:1903707	Negative regulation of hemopoiesis
ADIPOQ	9606.ENSP00000389814	GO Process	GO:1903828	Negative regulation of protein localization
ADIPOQ	9606.ENSP00000389814	GO Process	GO:1904705	Regulation of vascular associated smooth muscle cell proliferation
ADIPOQ	9606.ENSP00000389814	GO Process	GO:1904706	Negative regulation of vascular associated smooth muscle cell proliferation
ADIPOQ	9606.ENSP00000389814	GO Process	GO:1904752	Regulation of vascular associated smooth muscle cell migration
ADIPOQ	9606.ENSP00000389814	GO Process	GO:1904753	Negative regulation of vascular associated smooth muscle cell migration
ADIPOQ	9606.ENSP00000389814	GO Process	GO:1904950	Negative regulation of establishment of protein localization
ADIPOQ	9606.ENSP00000389814	GO Process	GO:1905598	Negative regulation of low-density lipoprotein receptor activity
ADIPOQ	9606.ENSP00000389814	GO Process	GO:1905952	Regulation of lipid localization
ADIPOQ	9606.ENSP00000389814	GO Process	GO:1905954	Positive regulation of lipid localization
ADIPOQ	9606.ENSP00000389814	GO Process	GO:1990778	Protein localization to cell periphery
ADIPOQ	9606.ENSP00000389814	GO Process	GO:2000026	Regulation of multicellular organismal development
ADIPOQ	9606.ENSP00000389814	GO Process	GO:2000145	Regulation of cell motility
ADIPOQ	9606.ENSP00000389814	GO Process	GO:2000146	Negative regulation of cell motility
ADIPOQ	9606.ENSP00000389814	GO Process	GO:2000278	Regulation of DNA biosynthetic process
ADIPOQ	9606.ENSP00000389814	GO Process	GO:2000279	Negative regulation of DNA biosynthetic process
ADIPOQ	9606.ENSP00000389814	GO Process	GO:2000465	Regulation of glycogen (starch) synthase activity
ADIPOQ	9606.ENSP00000389814	GO Process	GO:2000467	Positive regulation of glycogen (starch) synthase activity
ADIPOQ	9606.ENSP00000389814	GO Process	GO:2000477	Regulation of metanephric podocyte development
ADIPOQ	9606.ENSP00000389814	GO Process	GO:2000478	Positive regulation of metanephric podocyte development
ADIPOQ	9606.ENSP00000389814	GO Process	GO:2000479	Regulation of cAMP-dependent protein kinase activity
ADIPOQ	9606.ENSP00000389814	GO Process	GO:2000481	Positive regulation of cAMP-dependent protein kinase activity
ADIPOQ	9606.ENSP00000389814	GO Process	GO:2000532	Regulation of renal albumin absorption
ADIPOQ	9606.ENSP00000389814	GO Process	GO:2000534	Positive regulation of renal albumin absorption
ADIPOQ	9606.ENSP00000389814	GO Process	GO:2000583	Regulation of platelet-derived growth factor receptor-alpha signaling pathway
ADIPOQ	9606.ENSP00000389814	GO Process	GO:2000584	Negative regulation of platelet-derived growth factor receptor-alpha signaling pathway
ADIPOQ	9606.ENSP00000389814	GO Process	GO:2000589	Regulation of metanephric mesenchymal cell migration
ADIPOQ	9606.ENSP00000389814	GO Process	GO:2000590	Negative regulation of metanephric mesenchymal cell migration
ADIPOQ	9606.ENSP00000389814	GO Process	GO:2001141	Regulation of RNA biosynthetic process
ADIPOQ	9606.ENSP00000389814	GO Function	GO:0005102	Signaling receptor binding
ADIPOQ	9606.ENSP00000389814	GO Function	GO:0005125	Cytokine activity
ADIPOQ	9606.ENSP00000389814	GO Function	GO:0005179	Hormone activity
ADIPOQ	9606.ENSP00000389814	GO Function	GO:0005488	Binding
ADIPOQ	9606.ENSP00000389814	GO Function	GO:0005515	Protein binding
ADIPOQ	9606.ENSP00000389814	GO Function	GO:0030545	Signaling receptor regulator activity
ADIPOQ	9606.ENSP00000389814	GO Function	GO:0030546	Signaling receptor activator activity
ADIPOQ	9606.ENSP00000389814	GO Function	GO:0031406	Carboxylic acid binding
ADIPOQ	9606.ENSP00000389814	GO Function	GO:0033691	Sialic acid binding
ADIPOQ	9606.ENSP00000389814	GO Function	GO:0042802	Identical protein binding
ADIPOQ	9606.ENSP00000389814	GO Function	GO:0042803	Protein homodimerization activity
ADIPOQ	9606.ENSP00000389814	GO Function	GO:0043167	Ion binding
ADIPOQ	9606.ENSP00000389814	GO Function	GO:0043168	Anion binding
ADIPOQ	9606.ENSP00000389814	GO Function	GO:0046983	Protein dimerization activity
ADIPOQ	9606.ENSP00000389814	GO Function	GO:0048018	Receptor ligand activity
ADIPOQ	9606.ENSP00000389814	GO Function	GO:0097367	Carbohydrate derivative binding
ADIPOQ	9606.ENSP00000389814	GO Function	GO:0098772	Molecular function regulator activity
ADIPOQ	9606.ENSP00000389814	GO Component	GO:0005576	Extracellular region
ADIPOQ	9606.ENSP00000389814	GO Component	GO:0005581	Collagen trimer
ADIPOQ	9606.ENSP00000389814	GO Component	GO:0005615	Extracellular space
ADIPOQ	9606.ENSP00000389814	GO Component	GO:0005622	Intracellular anatomical structure
ADIPOQ	9606.ENSP00000389814	GO Component	GO:0005737	Cytoplasm
ADIPOQ	9606.ENSP00000389814	GO Component	GO:0005783	Endoplasmic reticulum
ADIPOQ	9606.ENSP00000389814	GO Component	GO:0009986	Cell surface
ADIPOQ	9606.ENSP00000389814	GO Component	GO:0012505	Endomembrane system
ADIPOQ	9606.ENSP00000389814	GO Component	GO:0030312	External encapsulating structure
ADIPOQ	9606.ENSP00000389814	GO Component	GO:0031012	Extracellular matrix
ADIPOQ	9606.ENSP00000389814	GO Component	GO:0032991	Protein-containing complex
ADIPOQ	9606.ENSP00000389814	GO Component	GO:0043226	Organelle
ADIPOQ	9606.ENSP00000389814	GO Component	GO:0043227	Membrane-bounded organelle
ADIPOQ	9606.ENSP00000389814	GO Component	GO:0043229	Intracellular organelle
ADIPOQ	9606.ENSP00000389814	GO Component	GO:0043231	Intracellular membrane-bounded organelle
ADIPOQ	9606.ENSP00000389814	GO Component	GO:0062023	Collagen-containing extracellular matrix
ADIPOQ	9606.ENSP00000389814	GO Component	GO:0071944	Cell periphery
ADIPOQ	9606.ENSP00000389814	GO Component	GO:0110165	Cellular anatomical entity
ADIPOQ	9606.ENSP00000389814	STRING clusters	CL:10122	Mixed, incl. Adiponectin binding, and Resistin
ADIPOQ	9606.ENSP00000389814	STRING clusters	CL:10123	Mixed, incl. Adiponectin binding, and Resistin
ADIPOQ	9606.ENSP00000389814	STRING clusters	CL:10137	Adiponectin binding, and Detection of oxidative stress
ADIPOQ	9606.ENSP00000389814	STRING clusters	CL:9982	Mixed, incl. Glycerolipid metabolism, and PPAR signaling pathway
ADIPOQ	9606.ENSP00000389814	STRING clusters	CL:9983	Mixed, incl. Fatty acid metabolism, and Regulation of lipid storage
ADIPOQ	9606.ENSP00000389814	STRING clusters	CL:9984	Mixed, incl. Fatty acid metabolism, and Regulation of lipid storage
ADIPOQ	9606.ENSP00000389814	KEGG	hsa03320	PPAR signaling pathway
ADIPOQ	9606.ENSP00000389814	KEGG	hsa04152	AMPK signaling pathway
ADIPOQ	9606.ENSP00000389814	KEGG	hsa04211	Longevity regulating pathway
ADIPOQ	9606.ENSP00000389814	KEGG	hsa04920	Adipocytokine signaling pathway
ADIPOQ	9606.ENSP00000389814	KEGG	hsa04930	Type II diabetes mellitus
ADIPOQ	9606.ENSP00000389814	KEGG	hsa04932	Non-alcoholic fatty liver disease
ADIPOQ	9606.ENSP00000389814	Reactome	HSA-1266738	Developmental Biology
ADIPOQ	9606.ENSP00000389814	Reactome	HSA-1430728	Metabolism
ADIPOQ	9606.ENSP00000389814	Reactome	HSA-163680	AMPK inhibits chREBP transcriptional activation activity
ADIPOQ	9606.ENSP00000389814	Reactome	HSA-163685	Integration of energy metabolism
ADIPOQ	9606.ENSP00000389814	Reactome	HSA-381340	Transcriptional regulation of white adipocyte differentiation
ADIPOQ	9606.ENSP00000389814	WikiPathways	WP1403	AMP-activated protein kinase signaling
ADIPOQ	9606.ENSP00000389814	WikiPathways	WP1584	Type II diabetes mellitus
ADIPOQ	9606.ENSP00000389814	WikiPathways	WP236	Adipogenesis
ADIPOQ	9606.ENSP00000389814	WikiPathways	WP2806	Complement system
ADIPOQ	9606.ENSP00000389814	WikiPathways	WP2895	Differentiation of white and brown adipocyte
ADIPOQ	9606.ENSP00000389814	WikiPathways	WP3594	Circadian rhythm genes
ADIPOQ	9606.ENSP00000389814	WikiPathways	WP3599	Transcription factor regulation in adipogenesis
ADIPOQ	9606.ENSP00000389814	WikiPathways	WP3934	Leptin and adiponectin
ADIPOQ	9606.ENSP00000389814	WikiPathways	WP3942	PPAR signaling pathway
ADIPOQ	9606.ENSP00000389814	WikiPathways	WP4396	Nonalcoholic fatty liver disease
ADIPOQ	9606.ENSP00000389814	WikiPathways	WP4754	IL-18 signaling pathway
ADIPOQ	9606.ENSP00000389814	WikiPathways	WP4844	Influence of laminopathies on Wnt signaling
ADIPOQ	9606.ENSP00000389814	WikiPathways	WP4970	Galanin receptor pathway
ADIPOQ	9606.ENSP00000389814	WikiPathways	WP5323	Fatty Acids and Lipoproteins Transport in Hepatocytes
ADIPOQ	9606.ENSP00000389814	DISEASES	DOID:0014667	Disease of metabolism
ADIPOQ	9606.ENSP00000389814	DISEASES	DOID:0050828	Artery disease
ADIPOQ	9606.ENSP00000389814	DISEASES	DOID:0060158	Acquired metabolic disease
ADIPOQ	9606.ENSP00000389814	DISEASES	DOID:0080208	Non-alcoholic fatty liver disease
ADIPOQ	9606.ENSP00000389814	DISEASES	DOID:10603	Glucose intolerance
ADIPOQ	9606.ENSP00000389814	DISEASES	DOID:11716	Prediabetes syndrome
ADIPOQ	9606.ENSP00000389814	DISEASES	DOID:11981	Morbid obesity
ADIPOQ	9606.ENSP00000389814	DISEASES	DOID:1287	Cardiovascular system disease
ADIPOQ	9606.ENSP00000389814	DISEASES	DOID:178	Vascular disease
ADIPOQ	9606.ENSP00000389814	DISEASES	DOID:1936	Atherosclerosis
ADIPOQ	9606.ENSP00000389814	DISEASES	DOID:2018	Hyperinsulinism
ADIPOQ	9606.ENSP00000389814	DISEASES	DOID:2348	Arteriosclerotic cardiovascular disease
ADIPOQ	9606.ENSP00000389814	DISEASES	DOID:2349	Arteriosclerosis
ADIPOQ	9606.ENSP00000389814	DISEASES	DOID:26	Pancreas disease
ADIPOQ	9606.ENSP00000389814	DISEASES	DOID:28	Endocrine system disease
ADIPOQ	9606.ENSP00000389814	DISEASES	DOID:2978	Carbohydrate metabolic disorder
ADIPOQ	9606.ENSP00000389814	DISEASES	DOID:3211	Lysosomal storage disease
ADIPOQ	9606.ENSP00000389814	DISEASES	DOID:374	Nutrition disease
ADIPOQ	9606.ENSP00000389814	DISEASES	DOID:4	Disease
ADIPOQ	9606.ENSP00000389814	DISEASES	DOID:4194	Glucose metabolism disease
ADIPOQ	9606.ENSP00000389814	DISEASES	DOID:4195	Hyperglycemia
ADIPOQ	9606.ENSP00000389814	DISEASES	DOID:630	Genetic disease
ADIPOQ	9606.ENSP00000389814	DISEASES	DOID:654	Overnutrition
ADIPOQ	9606.ENSP00000389814	DISEASES	DOID:655	Inherited metabolic disorder
ADIPOQ	9606.ENSP00000389814	DISEASES	DOID:7	Disease of anatomical entity
ADIPOQ	9606.ENSP00000389814	DISEASES	DOID:9351	Diabetes mellitus
ADIPOQ	9606.ENSP00000389814	DISEASES	DOID:9352	Type 2 diabetes mellitus
ADIPOQ	9606.ENSP00000389814	DISEASES	DOID:9452	Fatty liver disease
ADIPOQ	9606.ENSP00000389814	DISEASES	DOID:9455	Lipid storage disease
ADIPOQ	9606.ENSP00000389814	DISEASES	DOID:9970	Obesity
ADIPOQ	9606.ENSP00000389814	TISSUES	BTO:0000000	Tissues, cell types and enzyme sources
ADIPOQ	9606.ENSP00000389814	TISSUES	BTO:0000011	3T3-L1 cell
ADIPOQ	9606.ENSP00000389814	TISSUES	BTO:0000020	Abdomen
ADIPOQ	9606.ENSP00000389814	TISSUES	BTO:0000042	Animal
ADIPOQ	9606.ENSP00000389814	TISSUES	BTO:0000156	Brown adipose tissue
ADIPOQ	9606.ENSP00000389814	TISSUES	BTO:0000294	Dermis
ADIPOQ	9606.ENSP00000389814	TISSUES	BTO:0000421	Connective tissue
ADIPOQ	9606.ENSP00000389814	TISSUES	BTO:0000443	Adipocyte
ADIPOQ	9606.ENSP00000389814	TISSUES	BTO:0000444	Fat pad
ADIPOQ	9606.ENSP00000389814	TISSUES	BTO:0000634	Integument
ADIPOQ	9606.ENSP00000389814	TISSUES	BTO:0001107	Preadipocyte
ADIPOQ	9606.ENSP00000389814	TISSUES	BTO:0001253	Skin
ADIPOQ	9606.ENSP00000389814	TISSUES	BTO:0001314	Subcutis
ADIPOQ	9606.ENSP00000389814	TISSUES	BTO:0001456	White adipose tissue
ADIPOQ	9606.ENSP00000389814	TISSUES	BTO:0001487	Adipose tissue
ADIPOQ	9606.ENSP00000389814	TISSUES	BTO:0001489	Whole body
ADIPOQ	9606.ENSP00000389814	TISSUES	BTO:0001493	Trunk
ADIPOQ	9606.ENSP00000389814	TISSUES	BTO:0001782	Peritoneal cavity
ADIPOQ	9606.ENSP00000389814	TISSUES	BTO:0004041	Abdominal adipose tissue
ADIPOQ	9606.ENSP00000389814	TISSUES	BTO:0004042	Subcutaneous adipose tissue
ADIPOQ	9606.ENSP00000389814	TISSUES	BTO:0005943	Mesenteric adipose tissue
ADIPOQ	9606.ENSP00000389814	TISSUES	BTO:0005944	Epididymal white adipose tissue
ADIPOQ	9606.ENSP00000389814	COMPARTMENTS	GOCC:0005576	Extracellular region
ADIPOQ	9606.ENSP00000389814	COMPARTMENTS	GOCC:0005615	Extracellular space
ADIPOQ	9606.ENSP00000389814	COMPARTMENTS	GOCC:0005622	Intracellular
ADIPOQ	9606.ENSP00000389814	COMPARTMENTS	GOCC:0005737	Cytoplasm
ADIPOQ	9606.ENSP00000389814	COMPARTMENTS	GOCC:0005783	Endoplasmic reticulum
ADIPOQ	9606.ENSP00000389814	COMPARTMENTS	GOCC:0009986	Cell surface
ADIPOQ	9606.ENSP00000389814	COMPARTMENTS	GOCC:0012505	Endomembrane system
ADIPOQ	9606.ENSP00000389814	COMPARTMENTS	GOCC:0032991	Protein-containing complex
ADIPOQ	9606.ENSP00000389814	COMPARTMENTS	GOCC:0032994	Protein-lipid complex
ADIPOQ	9606.ENSP00000389814	COMPARTMENTS	GOCC:0034358	Plasma lipoprotein particle
ADIPOQ	9606.ENSP00000389814	COMPARTMENTS	GOCC:0034362	Low-density lipoprotein particle
ADIPOQ	9606.ENSP00000389814	COMPARTMENTS	GOCC:0043226	Organelle
ADIPOQ	9606.ENSP00000389814	COMPARTMENTS	GOCC:0043227	Membrane-bounded organelle
ADIPOQ	9606.ENSP00000389814	COMPARTMENTS	GOCC:0043229	Intracellular organelle
ADIPOQ	9606.ENSP00000389814	COMPARTMENTS	GOCC:0043231	Intracellular membrane-bounded organelle
ADIPOQ	9606.ENSP00000389814	COMPARTMENTS	GOCC:0110165	Cellular anatomical entity
ADIPOQ	9606.ENSP00000389814	COMPARTMENTS	GOCC:1990777	Lipoprotein particle
ADIPOQ	9606.ENSP00000389814	Monarch	EFO:0004502	Adiponectin measurement
ADIPOQ	9606.ENSP00000389814	Monarch	EFO:0004730	Hormone measurement
ADIPOQ	9606.ENSP00000389814	Monarch	EFO:0004747	Protein measurement
ADIPOQ	9606.ENSP00000389814	Monarch	EFO:0007737	BMI-adjusted adiponectin measurement
ADIPOQ	9606.ENSP00000389814	UniProt Keywords	KW-0176	Collagen
ADIPOQ	9606.ENSP00000389814	UniProt Keywords	KW-0219	Diabetes mellitus
ADIPOQ	9606.ENSP00000389814	UniProt Keywords	KW-0325	Glycoprotein
ADIPOQ	9606.ENSP00000389814	UniProt Keywords	KW-0372	Hormone
ADIPOQ	9606.ENSP00000389814	UniProt Keywords	KW-0379	Hydroxylation
ADIPOQ	9606.ENSP00000389814	UniProt Keywords	KW-0550	Obesity
ADIPOQ	9606.ENSP00000389814	UniProt Keywords	KW-0677	Repeat
ADIPOQ	9606.ENSP00000389814	UniProt Keywords	KW-0732	Signal
ADIPOQ	9606.ENSP00000389814	UniProt Keywords	KW-0964	Secreted
ADIPOQ	9606.ENSP00000389814	UniProt Keywords	KW-1015	Disulfide bond
ADIPOQ	9606.ENSP00000389814	InterPro	IPR001073	C1q domain
ADIPOQ	9606.ENSP00000389814	InterPro	IPR008160	Collagen triple helix repeat
ADIPOQ	9606.ENSP00000389814	InterPro	IPR008983	Tumour necrosis factor-like domain superfamily
ADIPOQ	9606.ENSP00000389814	SMART	SM00110	Complement component C1q domain.
AFM	9606.ENSP00000226355	GO Process	GO:0006810	Transport
AFM	9606.ENSP00000226355	GO Process	GO:0008104	Protein localization
AFM	9606.ENSP00000226355	GO Process	GO:0009987	Cellular process
AFM	9606.ENSP00000226355	GO Process	GO:0015031	Protein transport
AFM	9606.ENSP00000226355	GO Process	GO:0031647	Regulation of protein stability
AFM	9606.ENSP00000226355	GO Process	GO:0033036	Macromolecule localization
AFM	9606.ENSP00000226355	GO Process	GO:0035592	Establishment of protein localization to extracellular region
AFM	9606.ENSP00000226355	GO Process	GO:0045184	Establishment of protein localization
AFM	9606.ENSP00000226355	GO Process	GO:0050821	Protein stabilization
AFM	9606.ENSP00000226355	GO Process	GO:0051179	Localization
AFM	9606.ENSP00000226355	GO Process	GO:0051180	Vitamin transport
AFM	9606.ENSP00000226355	GO Process	GO:0051234	Establishment of localization
AFM	9606.ENSP00000226355	GO Process	GO:0051641	Cellular localization
AFM	9606.ENSP00000226355	GO Process	GO:0065007	Biological regulation
AFM	9606.ENSP00000226355	GO Process	GO:0065008	Regulation of biological quality
AFM	9606.ENSP00000226355	GO Process	GO:0070727	Cellular macromolecule localization
AFM	9606.ENSP00000226355	GO Process	GO:0071692	Protein localization to extracellular region
AFM	9606.ENSP00000226355	GO Process	GO:0071693	Protein transport within extracellular region
AFM	9606.ENSP00000226355	GO Process	GO:0071702	Organic substance transport
AFM	9606.ENSP00000226355	GO Process	GO:0071705	Nitrogen compound transport
AFM	9606.ENSP00000226355	GO Function	GO:0005488	Binding
AFM	9606.ENSP00000226355	GO Function	GO:0005504	Fatty acid binding
AFM	9606.ENSP00000226355	GO Function	GO:0008270	Zinc ion binding
AFM	9606.ENSP00000226355	GO Function	GO:0008289	Lipid binding
AFM	9606.ENSP00000226355	GO Function	GO:0008431	Vitamin E binding
AFM	9606.ENSP00000226355	GO Function	GO:0019842	Vitamin binding
AFM	9606.ENSP00000226355	GO Function	GO:0031406	Carboxylic acid binding
AFM	9606.ENSP00000226355	GO Function	GO:0033293	Monocarboxylic acid binding
AFM	9606.ENSP00000226355	GO Function	GO:0036094	Small molecule binding
AFM	9606.ENSP00000226355	GO Function	GO:0043167	Ion binding
AFM	9606.ENSP00000226355	GO Function	GO:0043168	Anion binding
AFM	9606.ENSP00000226355	GO Function	GO:0043169	Cation binding
AFM	9606.ENSP00000226355	GO Function	GO:0046872	Metal ion binding
AFM	9606.ENSP00000226355	GO Function	GO:0046914	Transition metal ion binding
AFM	9606.ENSP00000226355	GO Function	GO:0097159	Organic cyclic compound binding
AFM	9606.ENSP00000226355	GO Function	GO:1901363	Heterocyclic compound binding
AFM	9606.ENSP00000226355	GO Component	GO:0005576	Extracellular region
AFM	9606.ENSP00000226355	GO Component	GO:0005615	Extracellular space
AFM	9606.ENSP00000226355	GO Component	GO:0005622	Intracellular anatomical structure
AFM	9606.ENSP00000226355	GO Component	GO:0005737	Cytoplasm
AFM	9606.ENSP00000226355	GO Component	GO:0031982	Vesicle
AFM	9606.ENSP00000226355	GO Component	GO:0043226	Organelle
AFM	9606.ENSP00000226355	GO Component	GO:0043227	Membrane-bounded organelle
AFM	9606.ENSP00000226355	GO Component	GO:0043230	Extracellular organelle
AFM	9606.ENSP00000226355	GO Component	GO:0065010	Extracellular membrane-bounded organelle
AFM	9606.ENSP00000226355	GO Component	GO:0070062	Extracellular exosome
AFM	9606.ENSP00000226355	GO Component	GO:0072562	Blood microparticle
AFM	9606.ENSP00000226355	GO Component	GO:0110165	Cellular anatomical entity
AFM	9606.ENSP00000226355	GO Component	GO:1903561	Extracellular vesicle
AFM	9606.ENSP00000226355	STRING clusters	CL:18723	Mixed, incl. Complement and coagulation cascades, and Protein-lipid complex
AFM	9606.ENSP00000226355	STRING clusters	CL:18724	Mixed, incl. Complement and coagulation cascades, and Protein-lipid complex
AFM	9606.ENSP00000226355	STRING clusters	CL:18725	Complement and coagulation cascades, and Protein-lipid complex
AFM	9606.ENSP00000226355	STRING clusters	CL:18726	Complement and coagulation cascades, and Protein-lipid complex
AFM	9606.ENSP00000226355	STRING clusters	CL:18727	Complement and coagulation cascades, and Positive regulation of opsonization
AFM	9606.ENSP00000226355	STRING clusters	CL:18945	Mixed, incl. Peptide amidation, and TonB box, conserved site
AFM	9606.ENSP00000226355	DISEASES	DOID:0050624	Gastrointestinal system benign neoplasm
AFM	9606.ENSP00000226355	DISEASES	DOID:0060072	Benign neoplasm
AFM	9606.ENSP00000226355	DISEASES	DOID:0060085	Organ system benign neoplasm
AFM	9606.ENSP00000226355	DISEASES	DOID:14566	Disease of cellular proliferation
AFM	9606.ENSP00000226355	DISEASES	DOID:4	Disease
AFM	9606.ENSP00000226355	DISEASES	DOID:7	Disease of anatomical entity
AFM	9606.ENSP00000226355	DISEASES	DOID:7532	Squamous papillomatosis
AFM	9606.ENSP00000226355	DISEASES	DOID:77	Gastrointestinal system disease
AFM	9606.ENSP00000226355	TISSUES	BTO:0000000	Tissues, cell types and enzyme sources
AFM	9606.ENSP00000226355	TISSUES	BTO:0000042	Animal
AFM	9606.ENSP00000226355	TISSUES	BTO:0000088	Cardiovascular system
AFM	9606.ENSP00000226355	TISSUES	BTO:0000141	Bone marrow
AFM	9606.ENSP00000226355	TISSUES	BTO:0000227	Central nervous system
AFM	9606.ENSP00000226355	TISSUES	BTO:0000230	Subarachnoid space
AFM	9606.ENSP00000226355	TISSUES	BTO:0000237	Cerebrospinal fluid
AFM	9606.ENSP00000226355	TISSUES	BTO:0000345	Digestive gland
AFM	9606.ENSP00000226355	TISSUES	BTO:0000522	Gland
AFM	9606.ENSP00000226355	TISSUES	BTO:0000562	Heart
AFM	9606.ENSP00000226355	TISSUES	BTO:0000759	Liver
AFM	9606.ENSP00000226355	TISSUES	BTO:0000818	Spinal column
AFM	9606.ENSP00000226355	TISSUES	BTO:0001202	Saliva
AFM	9606.ENSP00000226355	TISSUES	BTO:0001279	Spinal cord
AFM	9606.ENSP00000226355	TISSUES	BTO:0001484	Nervous system
AFM	9606.ENSP00000226355	TISSUES	BTO:0001486	Skeletal system
AFM	9606.ENSP00000226355	TISSUES	BTO:0001488	Endocrine gland
AFM	9606.ENSP00000226355	TISSUES	BTO:0001489	Whole body
AFM	9606.ENSP00000226355	TISSUES	BTO:0001491	Viscus
AFM	9606.ENSP00000226355	TISSUES	BTO:0004850	Bone marrow cell
AFM	9606.ENSP00000226355	COMPARTMENTS	GOCC:0005576	Extracellular region
AFM	9606.ENSP00000226355	COMPARTMENTS	GOCC:0005615	Extracellular space
AFM	9606.ENSP00000226355	COMPARTMENTS	GOCC:0031982	Vesicle
AFM	9606.ENSP00000226355	COMPARTMENTS	GOCC:0043226	Organelle
AFM	9606.ENSP00000226355	COMPARTMENTS	GOCC:0043227	Membrane-bounded organelle
AFM	9606.ENSP00000226355	COMPARTMENTS	GOCC:0043230	Extracellular organelle
AFM	9606.ENSP00000226355	COMPARTMENTS	GOCC:0070062	Extracellular exosome
AFM	9606.ENSP00000226355	COMPARTMENTS	GOCC:0072562	Blood microparticle
AFM	9606.ENSP00000226355	COMPARTMENTS	GOCC:0110165	Cellular anatomical entity
AFM	9606.ENSP00000226355	COMPARTMENTS	GOCC:1903561	Extracellular vesicle
AFM	9606.ENSP00000226355	Monarch	EFO:0003949	Eye color
AFM	9606.ENSP00000226355	Monarch	EFO:0004747	Protein measurement
AFM	9606.ENSP00000226355	Monarch	EFO:0007937	Blood protein measurement
AFM	9606.ENSP00000226355	Monarch	EFO:0008015	Afamin measurement
AFM	9606.ENSP00000226355	UniProt Keywords	KW-0325	Glycoprotein
AFM	9606.ENSP00000226355	UniProt Keywords	KW-0653	Protein transport
AFM	9606.ENSP00000226355	UniProt Keywords	KW-0677	Repeat
AFM	9606.ENSP00000226355	UniProt Keywords	KW-0732	Signal
AFM	9606.ENSP00000226355	UniProt Keywords	KW-0813	Transport
AFM	9606.ENSP00000226355	UniProt Keywords	KW-0964	Secreted
AFM	9606.ENSP00000226355	UniProt Keywords	KW-1015	Disulfide bond
AFM	9606.ENSP00000226355	InterPro	IPR000264	ALB/AFP/VDB
AFM	9606.ENSP00000226355	InterPro	IPR014760	Serum albumin, N-terminal
AFM	9606.ENSP00000226355	InterPro	IPR020857	Serum albumin, conserved site
AFM	9606.ENSP00000226355	InterPro	IPR020858	Serum albumin-like
AFM	9606.ENSP00000226355	InterPro	IPR021177	Serum albumin/Alpha-fetoprotein/Afamin
AFM	9606.ENSP00000226355	SMART	SM00103	Serum albumin
AGT	9606.ENSP00000355627	GO Process	GO:0000003	Reproduction
AGT	9606.ENSP00000355627	GO Process	GO:0000165	MAPK cascade
AGT	9606.ENSP00000355627	GO Process	GO:0001558	Regulation of cell growth
AGT	9606.ENSP00000355627	GO Process	GO:0001655	Urogenital system development
AGT	9606.ENSP00000355627	GO Process	GO:0001817	Regulation of cytokine production
AGT	9606.ENSP00000355627	GO Process	GO:0001819	Positive regulation of cytokine production
AGT	9606.ENSP00000355627	GO Process	GO:0001822	Kidney development
AGT	9606.ENSP00000355627	GO Process	GO:0001932	Regulation of protein phosphorylation
AGT	9606.ENSP00000355627	GO Process	GO:0001933	Negative regulation of protein phosphorylation
AGT	9606.ENSP00000355627	GO Process	GO:0001934	Positive regulation of protein phosphorylation
AGT	9606.ENSP00000355627	GO Process	GO:0001974	Blood vessel remodeling
AGT	9606.ENSP00000355627	GO Process	GO:0001976	Nervous system process involved in regulation of systemic arterial blood pressure
AGT	9606.ENSP00000355627	GO Process	GO:0001990	Regulation of systemic arterial blood pressure by hormone
AGT	9606.ENSP00000355627	GO Process	GO:0002016	Regulation of blood volume by renin-angiotensin
AGT	9606.ENSP00000355627	GO Process	GO:0002018	Renin-angiotensin regulation of aldosterone production
AGT	9606.ENSP00000355627	GO Process	GO:0002019	Regulation of renal output by angiotensin
AGT	9606.ENSP00000355627	GO Process	GO:0002027	Regulation of heart rate
AGT	9606.ENSP00000355627	GO Process	GO:0002028	Regulation of sodium ion transport
AGT	9606.ENSP00000355627	GO Process	GO:0002034	Maintenance of blood vessel diameter homeostasis by renin-angiotensin
AGT	9606.ENSP00000355627	GO Process	GO:0002035	Brain renin-angiotensin system
AGT	9606.ENSP00000355627	GO Process	GO:0003008	System process
AGT	9606.ENSP00000355627	GO Process	GO:0003012	Muscle system process
AGT	9606.ENSP00000355627	GO Process	GO:0003013	Circulatory system process
AGT	9606.ENSP00000355627	GO Process	GO:0003014	Renal system process
AGT	9606.ENSP00000355627	GO Process	GO:0003018	Vascular process in circulatory system
AGT	9606.ENSP00000355627	GO Process	GO:0003044	Regulation of systemic arterial blood pressure mediated by a chemical signal
AGT	9606.ENSP00000355627	GO Process	GO:0003051	Angiotensin-mediated drinking behavior
AGT	9606.ENSP00000355627	GO Process	GO:0003071	Renal system process involved in regulation of systemic arterial blood pressure
AGT	9606.ENSP00000355627	GO Process	GO:0003072	Renal control of peripheral vascular resistance involved in regulation of systemic arterial blood pressure
AGT	9606.ENSP00000355627	GO Process	GO:0003073	Regulation of systemic arterial blood pressure
AGT	9606.ENSP00000355627	GO Process	GO:0003081	Regulation of systemic arterial blood pressure by renin-angiotensin
AGT	9606.ENSP00000355627	GO Process	GO:0003298	Physiological muscle hypertrophy
AGT	9606.ENSP00000355627	GO Process	GO:0003300	Cardiac muscle hypertrophy
AGT	9606.ENSP00000355627	GO Process	GO:0003301	Physiological cardiac muscle hypertrophy
AGT	9606.ENSP00000355627	GO Process	GO:0003330	Regulation of extracellular matrix constituent secretion
AGT	9606.ENSP00000355627	GO Process	GO:0003331	Positive regulation of extracellular matrix constituent secretion
AGT	9606.ENSP00000355627	GO Process	GO:0006355	Regulation of transcription, DNA-templated
AGT	9606.ENSP00000355627	GO Process	GO:0006469	Negative regulation of protein kinase activity
AGT	9606.ENSP00000355627	GO Process	GO:0006606	Protein import into nucleus
AGT	9606.ENSP00000355627	GO Process	GO:0006810	Transport
AGT	9606.ENSP00000355627	GO Process	GO:0006873	Cellular ion homeostasis
AGT	9606.ENSP00000355627	GO Process	GO:0006875	Cellular metal ion homeostasis
AGT	9606.ENSP00000355627	GO Process	GO:0006883	Cellular sodium ion homeostasis
AGT	9606.ENSP00000355627	GO Process	GO:0006886	Intracellular protein transport
AGT	9606.ENSP00000355627	GO Process	GO:0006913	Nucleocytoplasmic transport
AGT	9606.ENSP00000355627	GO Process	GO:0006936	Muscle contraction
AGT	9606.ENSP00000355627	GO Process	GO:0006939	Smooth muscle contraction
AGT	9606.ENSP00000355627	GO Process	GO:0006950	Response to stress
AGT	9606.ENSP00000355627	GO Process	GO:0007154	Cell communication
AGT	9606.ENSP00000355627	GO Process	GO:0007165	Signal transduction
AGT	9606.ENSP00000355627	GO Process	GO:0007166	Cell surface receptor signaling pathway
AGT	9606.ENSP00000355627	GO Process	GO:0007186	G protein-coupled receptor signaling pathway
AGT	9606.ENSP00000355627	GO Process	GO:0007187	G protein-coupled receptor signaling pathway, coupled to cyclic nucleotide second messenger
AGT	9606.ENSP00000355627	GO Process	GO:0007199	G protein-coupled receptor signaling pathway coupled to cGMP nucleotide second messenger
AGT	9606.ENSP00000355627	GO Process	GO:0007200	Phospholipase C-activating G protein-coupled receptor signaling pathway
AGT	9606.ENSP00000355627	GO Process	GO:0007202	Activation of phospholipase C activity
AGT	9606.ENSP00000355627	GO Process	GO:0007204	Positive regulation of cytosolic calcium ion concentration
AGT	9606.ENSP00000355627	GO Process	GO:0007263	Nitric oxide mediated signal transduction
AGT	9606.ENSP00000355627	GO Process	GO:0007267	Cell-cell signaling
AGT	9606.ENSP00000355627	GO Process	GO:0007275	Multicellular organism development
AGT	9606.ENSP00000355627	GO Process	GO:0007507	Heart development
AGT	9606.ENSP00000355627	GO Process	GO:0007565	Female pregnancy
AGT	9606.ENSP00000355627	GO Process	GO:0007568	Aging
AGT	9606.ENSP00000355627	GO Process	GO:0007610	Behavior
AGT	9606.ENSP00000355627	GO Process	GO:0007611	Learning or memory
AGT	9606.ENSP00000355627	GO Process	GO:0007612	Learning
AGT	9606.ENSP00000355627	GO Process	GO:0007631	Feeding behavior
AGT	9606.ENSP00000355627	GO Process	GO:0008015	Blood circulation
AGT	9606.ENSP00000355627	GO Process	GO:0008016	Regulation of heart contraction
AGT	9606.ENSP00000355627	GO Process	GO:0008104	Protein localization
AGT	9606.ENSP00000355627	GO Process	GO:0008217	Regulation of blood pressure
AGT	9606.ENSP00000355627	GO Process	GO:0008283	Cell population proliferation
AGT	9606.ENSP00000355627	GO Process	GO:0008284	Positive regulation of cell population proliferation
AGT	9606.ENSP00000355627	GO Process	GO:0008306	Associative learning
AGT	9606.ENSP00000355627	GO Process	GO:0009605	Response to external stimulus
AGT	9606.ENSP00000355627	GO Process	GO:0009612	Response to mechanical stimulus
AGT	9606.ENSP00000355627	GO Process	GO:0009628	Response to abiotic stimulus
AGT	9606.ENSP00000355627	GO Process	GO:0009719	Response to endogenous stimulus
AGT	9606.ENSP00000355627	GO Process	GO:0009725	Response to hormone
AGT	9606.ENSP00000355627	GO Process	GO:0009888	Tissue development
AGT	9606.ENSP00000355627	GO Process	GO:0009889	Regulation of biosynthetic process
AGT	9606.ENSP00000355627	GO Process	GO:0009891	Positive regulation of biosynthetic process
AGT	9606.ENSP00000355627	GO Process	GO:0009892	Negative regulation of metabolic process
AGT	9606.ENSP00000355627	GO Process	GO:0009893	Positive regulation of metabolic process
AGT	9606.ENSP00000355627	GO Process	GO:0009966	Regulation of signal transduction
AGT	9606.ENSP00000355627	GO Process	GO:0009967	Positive regulation of signal transduction
AGT	9606.ENSP00000355627	GO Process	GO:0009968	Negative regulation of signal transduction
AGT	9606.ENSP00000355627	GO Process	GO:0009987	Cellular process
AGT	9606.ENSP00000355627	GO Process	GO:0010033	Response to organic substance
AGT	9606.ENSP00000355627	GO Process	GO:0010243	Response to organonitrogen compound
AGT	9606.ENSP00000355627	GO Process	GO:0010466	Negative regulation of peptidase activity
AGT	9606.ENSP00000355627	GO Process	GO:0010468	Regulation of gene expression
AGT	9606.ENSP00000355627	GO Process	GO:0010517	Regulation of phospholipase activity
AGT	9606.ENSP00000355627	GO Process	GO:0010518	Positive regulation of phospholipase activity
AGT	9606.ENSP00000355627	GO Process	GO:0010533	Regulation of activation of Janus kinase activity
AGT	9606.ENSP00000355627	GO Process	GO:0010536	Positive regulation of activation of Janus kinase activity
AGT	9606.ENSP00000355627	GO Process	GO:0010556	Regulation of macromolecule biosynthetic process
AGT	9606.ENSP00000355627	GO Process	GO:0010557	Positive regulation of macromolecule biosynthetic process
AGT	9606.ENSP00000355627	GO Process	GO:0010562	Positive regulation of phosphorus metabolic process
AGT	9606.ENSP00000355627	GO Process	GO:0010563	Negative regulation of phosphorus metabolic process
AGT	9606.ENSP00000355627	GO Process	GO:0010594	Regulation of endothelial cell migration
AGT	9606.ENSP00000355627	GO Process	GO:0010595	Positive regulation of endothelial cell migration
AGT	9606.ENSP00000355627	GO Process	GO:0010604	Positive regulation of macromolecule metabolic process
AGT	9606.ENSP00000355627	GO Process	GO:0010605	Negative regulation of macromolecule metabolic process
AGT	9606.ENSP00000355627	GO Process	GO:0010611	Regulation of cardiac muscle hypertrophy
AGT	9606.ENSP00000355627	GO Process	GO:0010613	Positive regulation of cardiac muscle hypertrophy
AGT	9606.ENSP00000355627	GO Process	GO:0010628	Positive regulation of gene expression
AGT	9606.ENSP00000355627	GO Process	GO:0010629	Negative regulation of gene expression
AGT	9606.ENSP00000355627	GO Process	GO:0010632	Regulation of epithelial cell migration
AGT	9606.ENSP00000355627	GO Process	GO:0010634	Positive regulation of epithelial cell migration
AGT	9606.ENSP00000355627	GO Process	GO:0010646	Regulation of cell communication
AGT	9606.ENSP00000355627	GO Process	GO:0010647	Positive regulation of cell communication
AGT	9606.ENSP00000355627	GO Process	GO:0010648	Negative regulation of cell communication
AGT	9606.ENSP00000355627	GO Process	GO:0010660	Regulation of muscle cell apoptotic process
AGT	9606.ENSP00000355627	GO Process	GO:0010661	Positive regulation of muscle cell apoptotic process
AGT	9606.ENSP00000355627	GO Process	GO:0010662	Regulation of striated muscle cell apoptotic process
AGT	9606.ENSP00000355627	GO Process	GO:0010663	Positive regulation of striated muscle cell apoptotic process
AGT	9606.ENSP00000355627	GO Process	GO:0010665	Regulation of cardiac muscle cell apoptotic process
AGT	9606.ENSP00000355627	GO Process	GO:0010666	Positive regulation of cardiac muscle cell apoptotic process
AGT	9606.ENSP00000355627	GO Process	GO:0010743	Regulation of macrophage derived foam cell differentiation
AGT	9606.ENSP00000355627	GO Process	GO:0010744	Positive regulation of macrophage derived foam cell differentiation
AGT	9606.ENSP00000355627	GO Process	GO:0010766	Negative regulation of sodium ion transport
AGT	9606.ENSP00000355627	GO Process	GO:0010817	Regulation of hormone levels
AGT	9606.ENSP00000355627	GO Process	GO:0010863	Positive regulation of phospholipase C activity
AGT	9606.ENSP00000355627	GO Process	GO:0010941	Regulation of cell death
AGT	9606.ENSP00000355627	GO Process	GO:0010942	Positive regulation of cell death
AGT	9606.ENSP00000355627	GO Process	GO:0010951	Negative regulation of endopeptidase activity
AGT	9606.ENSP00000355627	GO Process	GO:0010958	Regulation of amino acid import across plasma membrane
AGT	9606.ENSP00000355627	GO Process	GO:0010959	Regulation of metal ion transport
AGT	9606.ENSP00000355627	GO Process	GO:0010975	Regulation of neuron projection development
AGT	9606.ENSP00000355627	GO Process	GO:0010976	Positive regulation of neuron projection development
AGT	9606.ENSP00000355627	GO Process	GO:0014061	Regulation of norepinephrine secretion
AGT	9606.ENSP00000355627	GO Process	GO:0014066	Regulation of phosphatidylinositol 3-kinase signaling
AGT	9606.ENSP00000355627	GO Process	GO:0014068	Positive regulation of phosphatidylinositol 3-kinase signaling
AGT	9606.ENSP00000355627	GO Process	GO:0014070	Response to organic cyclic compound
AGT	9606.ENSP00000355627	GO Process	GO:0014706	Striated muscle tissue development
AGT	9606.ENSP00000355627	GO Process	GO:0014742	Positive regulation of muscle hypertrophy
AGT	9606.ENSP00000355627	GO Process	GO:0014743	Regulation of muscle hypertrophy
AGT	9606.ENSP00000355627	GO Process	GO:0014820	Tonic smooth muscle contraction
AGT	9606.ENSP00000355627	GO Process	GO:0014823	Response to activity
AGT	9606.ENSP00000355627	GO Process	GO:0014824	Artery smooth muscle contraction
AGT	9606.ENSP00000355627	GO Process	GO:0014829	Vascular associated smooth muscle contraction
AGT	9606.ENSP00000355627	GO Process	GO:0014850	Response to muscle activity
AGT	9606.ENSP00000355627	GO Process	GO:0014873	Response to muscle activity involved in regulation of muscle adaptation
AGT	9606.ENSP00000355627	GO Process	GO:0014874	Response to stimulus involved in regulation of muscle adaptation
AGT	9606.ENSP00000355627	GO Process	GO:0014896	Muscle hypertrophy
AGT	9606.ENSP00000355627	GO Process	GO:0014897	Striated muscle hypertrophy
AGT	9606.ENSP00000355627	GO Process	GO:0014910	Regulation of smooth muscle cell migration
AGT	9606.ENSP00000355627	GO Process	GO:0014911	Positive regulation of smooth muscle cell migration
AGT	9606.ENSP00000355627	GO Process	GO:0015031	Protein transport
AGT	9606.ENSP00000355627	GO Process	GO:0016043	Cellular component organization
AGT	9606.ENSP00000355627	GO Process	GO:0016049	Cell growth
AGT	9606.ENSP00000355627	GO Process	GO:0016525	Negative regulation of angiogenesis
AGT	9606.ENSP00000355627	GO Process	GO:0019219	Regulation of nucleobase-containing compound metabolic process
AGT	9606.ENSP00000355627	GO Process	GO:0019220	Regulation of phosphate metabolic process
AGT	9606.ENSP00000355627	GO Process	GO:0019222	Regulation of metabolic process
AGT	9606.ENSP00000355627	GO Process	GO:0019229	Regulation of vasoconstriction
AGT	9606.ENSP00000355627	GO Process	GO:0019725	Cellular homeostasis
AGT	9606.ENSP00000355627	GO Process	GO:0019932	Second-messenger-mediated signaling
AGT	9606.ENSP00000355627	GO Process	GO:0022414	Reproductive process
AGT	9606.ENSP00000355627	GO Process	GO:0022603	Regulation of anatomical structure morphogenesis
AGT	9606.ENSP00000355627	GO Process	GO:0022898	Regulation of transmembrane transporter activity
AGT	9606.ENSP00000355627	GO Process	GO:0023051	Regulation of signaling
AGT	9606.ENSP00000355627	GO Process	GO:0023052	Signaling
AGT	9606.ENSP00000355627	GO Process	GO:0023056	Positive regulation of signaling
AGT	9606.ENSP00000355627	GO Process	GO:0023057	Negative regulation of signaling
AGT	9606.ENSP00000355627	GO Process	GO:0030003	Cellular cation homeostasis
AGT	9606.ENSP00000355627	GO Process	GO:0030004	Cellular monovalent inorganic cation homeostasis
AGT	9606.ENSP00000355627	GO Process	GO:0030154	Cell differentiation
AGT	9606.ENSP00000355627	GO Process	GO:0030162	Regulation of proteolysis
AGT	9606.ENSP00000355627	GO Process	GO:0030308	Negative regulation of cell growth
AGT	9606.ENSP00000355627	GO Process	GO:0030334	Regulation of cell migration
AGT	9606.ENSP00000355627	GO Process	GO:0030335	Positive regulation of cell migration
AGT	9606.ENSP00000355627	GO Process	GO:0031098	Stress-activated protein kinase signaling cascade
AGT	9606.ENSP00000355627	GO Process	GO:0031323	Regulation of cellular metabolic process
AGT	9606.ENSP00000355627	GO Process	GO:0031324	Negative regulation of cellular metabolic process
AGT	9606.ENSP00000355627	GO Process	GO:0031325	Positive regulation of cellular metabolic process
AGT	9606.ENSP00000355627	GO Process	GO:0031326	Regulation of cellular biosynthetic process
AGT	9606.ENSP00000355627	GO Process	GO:0031328	Positive regulation of cellular biosynthetic process
AGT	9606.ENSP00000355627	GO Process	GO:0031344	Regulation of cell projection organization
AGT	9606.ENSP00000355627	GO Process	GO:0031346	Positive regulation of cell projection organization
AGT	9606.ENSP00000355627	GO Process	GO:0031347	Regulation of defense response
AGT	9606.ENSP00000355627	GO Process	GO:0031349	Positive regulation of defense response
AGT	9606.ENSP00000355627	GO Process	GO:0031399	Regulation of protein modification process
AGT	9606.ENSP00000355627	GO Process	GO:0031400	Negative regulation of protein modification process
AGT	9606.ENSP00000355627	GO Process	GO:0031401	Positive regulation of protein modification process
AGT	9606.ENSP00000355627	GO Process	GO:0031644	Regulation of nervous system process
AGT	9606.ENSP00000355627	GO Process	GO:0032101	Regulation of response to external stimulus
AGT	9606.ENSP00000355627	GO Process	GO:0032103	Positive regulation of response to external stimulus
AGT	9606.ENSP00000355627	GO Process	GO:0032355	Response to estradiol
AGT	9606.ENSP00000355627	GO Process	GO:0032368	Regulation of lipid transport
AGT	9606.ENSP00000355627	GO Process	GO:0032409	Regulation of transporter activity
AGT	9606.ENSP00000355627	GO Process	GO:0032410	Negative regulation of transporter activity
AGT	9606.ENSP00000355627	GO Process	GO:0032412	Regulation of ion transmembrane transporter activity
AGT	9606.ENSP00000355627	GO Process	GO:0032413	Negative regulation of ion transmembrane transporter activity
AGT	9606.ENSP00000355627	GO Process	GO:0032501	Multicellular organismal process
AGT	9606.ENSP00000355627	GO Process	GO:0032502	Developmental process
AGT	9606.ENSP00000355627	GO Process	GO:0032870	Cellular response to hormone stimulus
AGT	9606.ENSP00000355627	GO Process	GO:0032879	Regulation of localization
AGT	9606.ENSP00000355627	GO Process	GO:0032890	Regulation of organic acid transport
AGT	9606.ENSP00000355627	GO Process	GO:0032892	Positive regulation of organic acid transport
AGT	9606.ENSP00000355627	GO Process	GO:0032928	Regulation of superoxide anion generation
AGT	9606.ENSP00000355627	GO Process	GO:0032930	Positive regulation of superoxide anion generation
AGT	9606.ENSP00000355627	GO Process	GO:0033002	Muscle cell proliferation
AGT	9606.ENSP00000355627	GO Process	GO:0033036	Macromolecule localization
AGT	9606.ENSP00000355627	GO Process	GO:0033365	Protein localization to organelle
AGT	9606.ENSP00000355627	GO Process	GO:0033554	Cellular response to stress
AGT	9606.ENSP00000355627	GO Process	GO:0033673	Negative regulation of kinase activity
AGT	9606.ENSP00000355627	GO Process	GO:0033674	Positive regulation of kinase activity
AGT	9606.ENSP00000355627	GO Process	GO:0033860	Regulation of NAD(P)H oxidase activity
AGT	9606.ENSP00000355627	GO Process	GO:0033864	Positive regulation of NAD(P)H oxidase activity
AGT	9606.ENSP00000355627	GO Process	GO:0033993	Response to lipid
AGT	9606.ENSP00000355627	GO Process	GO:0034103	Regulation of tissue remodeling
AGT	9606.ENSP00000355627	GO Process	GO:0034104	Negative regulation of tissue remodeling
AGT	9606.ENSP00000355627	GO Process	GO:0034367	Protein-containing complex remodeling
AGT	9606.ENSP00000355627	GO Process	GO:0034368	Protein-lipid complex remodeling
AGT	9606.ENSP00000355627	GO Process	GO:0034369	Plasma lipoprotein particle remodeling
AGT	9606.ENSP00000355627	GO Process	GO:0034374	Low-density lipoprotein particle remodeling
AGT	9606.ENSP00000355627	GO Process	GO:0034504	Protein localization to nucleus
AGT	9606.ENSP00000355627	GO Process	GO:0034762	Regulation of transmembrane transport
AGT	9606.ENSP00000355627	GO Process	GO:0034763	Negative regulation of transmembrane transport
AGT	9606.ENSP00000355627	GO Process	GO:0034764	Positive regulation of transmembrane transport
AGT	9606.ENSP00000355627	GO Process	GO:0034765	Regulation of ion transmembrane transport
AGT	9606.ENSP00000355627	GO Process	GO:0034766	Negative regulation of ion transmembrane transport
AGT	9606.ENSP00000355627	GO Process	GO:0034767	Positive regulation of ion transmembrane transport
AGT	9606.ENSP00000355627	GO Process	GO:0035051	Cardiocyte differentiation
AGT	9606.ENSP00000355627	GO Process	GO:0035106	Operant conditioning
AGT	9606.ENSP00000355627	GO Process	GO:0035150	Regulation of tube size
AGT	9606.ENSP00000355627	GO Process	GO:0035265	Organ growth
AGT	9606.ENSP00000355627	GO Process	GO:0035296	Regulation of tube diameter
AGT	9606.ENSP00000355627	GO Process	GO:0035556	Intracellular signal transduction
AGT	9606.ENSP00000355627	GO Process	GO:0035813	Regulation of renal sodium excretion
AGT	9606.ENSP00000355627	GO Process	GO:0035815	Positive regulation of renal sodium excretion
AGT	9606.ENSP00000355627	GO Process	GO:0038166	Angiotensin-activated signaling pathway
AGT	9606.ENSP00000355627	GO Process	GO:0040007	Growth
AGT	9606.ENSP00000355627	GO Process	GO:0040008	Regulation of growth
AGT	9606.ENSP00000355627	GO Process	GO:0040012	Regulation of locomotion
AGT	9606.ENSP00000355627	GO Process	GO:0040017	Positive regulation of locomotion
AGT	9606.ENSP00000355627	GO Process	GO:0042058	Regulation of epidermal growth factor receptor signaling pathway
AGT	9606.ENSP00000355627	GO Process	GO:0042127	Regulation of cell population proliferation
AGT	9606.ENSP00000355627	GO Process	GO:0042221	Response to chemical
AGT	9606.ENSP00000355627	GO Process	GO:0042310	Vasoconstriction
AGT	9606.ENSP00000355627	GO Process	GO:0042311	Vasodilation
AGT	9606.ENSP00000355627	GO Process	GO:0042325	Regulation of phosphorylation
AGT	9606.ENSP00000355627	GO Process	GO:0042326	Negative regulation of phosphorylation
AGT	9606.ENSP00000355627	GO Process	GO:0042327	Positive regulation of phosphorylation
AGT	9606.ENSP00000355627	GO Process	GO:0042391	Regulation of membrane potential
AGT	9606.ENSP00000355627	GO Process	GO:0042592	Homeostatic process
AGT	9606.ENSP00000355627	GO Process	GO:0042692	Muscle cell differentiation
AGT	9606.ENSP00000355627	GO Process	GO:0042756	Drinking behavior
AGT	9606.ENSP00000355627	GO Process	GO:0042981	Regulation of apoptotic process
AGT	9606.ENSP00000355627	GO Process	GO:0043065	Positive regulation of apoptotic process
AGT	9606.ENSP00000355627	GO Process	GO:0043067	Regulation of programmed cell death
AGT	9606.ENSP00000355627	GO Process	GO:0043068	Positive regulation of programmed cell death
AGT	9606.ENSP00000355627	GO Process	GO:0043085	Positive regulation of catalytic activity
AGT	9606.ENSP00000355627	GO Process	GO:0043086	Negative regulation of catalytic activity
AGT	9606.ENSP00000355627	GO Process	GO:0043269	Regulation of ion transport
AGT	9606.ENSP00000355627	GO Process	GO:0043270	Positive regulation of ion transport
AGT	9606.ENSP00000355627	GO Process	GO:0043271	Negative regulation of ion transport
AGT	9606.ENSP00000355627	GO Process	GO:0043405	Regulation of MAP kinase activity
AGT	9606.ENSP00000355627	GO Process	GO:0043407	Negative regulation of MAP kinase activity
AGT	9606.ENSP00000355627	GO Process	GO:0043408	Regulation of MAPK cascade
AGT	9606.ENSP00000355627	GO Process	GO:0043409	Negative regulation of MAPK cascade
AGT	9606.ENSP00000355627	GO Process	GO:0043434	Response to peptide hormone
AGT	9606.ENSP00000355627	GO Process	GO:0043502	Regulation of muscle adaptation
AGT	9606.ENSP00000355627	GO Process	GO:0043549	Regulation of kinase activity
AGT	9606.ENSP00000355627	GO Process	GO:0043933	Protein-containing complex organization
AGT	9606.ENSP00000355627	GO Process	GO:0044057	Regulation of system process
AGT	9606.ENSP00000355627	GO Process	GO:0044060	Regulation of endocrine process
AGT	9606.ENSP00000355627	GO Process	GO:0044062	Regulation of excretion
AGT	9606.ENSP00000355627	GO Process	GO:0044070	Regulation of anion transport
AGT	9606.ENSP00000355627	GO Process	GO:0044087	Regulation of cellular component biogenesis
AGT	9606.ENSP00000355627	GO Process	GO:0044089	Positive regulation of cellular component biogenesis
AGT	9606.ENSP00000355627	GO Process	GO:0044092	Negative regulation of molecular function
AGT	9606.ENSP00000355627	GO Process	GO:0044093	Positive regulation of molecular function
AGT	9606.ENSP00000355627	GO Process	GO:0044703	Multi-organism reproductive process
AGT	9606.ENSP00000355627	GO Process	GO:0044706	Multi-multicellular organism process
AGT	9606.ENSP00000355627	GO Process	GO:0045184	Establishment of protein localization
AGT	9606.ENSP00000355627	GO Process	GO:0045428	Regulation of nitric oxide biosynthetic process
AGT	9606.ENSP00000355627	GO Process	GO:0045429	Positive regulation of nitric oxide biosynthetic process
AGT	9606.ENSP00000355627	GO Process	GO:0045595	Regulation of cell differentiation
AGT	9606.ENSP00000355627	GO Process	GO:0045597	Positive regulation of cell differentiation
AGT	9606.ENSP00000355627	GO Process	GO:0045742	Positive regulation of epidermal growth factor receptor signaling pathway
AGT	9606.ENSP00000355627	GO Process	GO:0045765	Regulation of angiogenesis
AGT	9606.ENSP00000355627	GO Process	GO:0045777	Positive regulation of blood pressure
AGT	9606.ENSP00000355627	GO Process	GO:0045859	Regulation of protein kinase activity
AGT	9606.ENSP00000355627	GO Process	GO:0045860	Positive regulation of protein kinase activity
AGT	9606.ENSP00000355627	GO Process	GO:0045861	Negative regulation of proteolysis
AGT	9606.ENSP00000355627	GO Process	GO:0045893	Positive regulation of transcription, DNA-templated
AGT	9606.ENSP00000355627	GO Process	GO:0045926	Negative regulation of growth
AGT	9606.ENSP00000355627	GO Process	GO:0045935	Positive regulation of nucleobase-containing compound metabolic process
AGT	9606.ENSP00000355627	GO Process	GO:0045936	Negative regulation of phosphate metabolic process
AGT	9606.ENSP00000355627	GO Process	GO:0045937	Positive regulation of phosphate metabolic process
AGT	9606.ENSP00000355627	GO Process	GO:0046626	Regulation of insulin receptor signaling pathway
AGT	9606.ENSP00000355627	GO Process	GO:0046628	Positive regulation of insulin receptor signaling pathway
AGT	9606.ENSP00000355627	GO Process	GO:0046883	Regulation of hormone secretion
AGT	9606.ENSP00000355627	GO Process	GO:0046907	Intracellular transport
AGT	9606.ENSP00000355627	GO Process	GO:0048144	Fibroblast proliferation
AGT	9606.ENSP00000355627	GO Process	GO:0048145	Regulation of fibroblast proliferation
AGT	9606.ENSP00000355627	GO Process	GO:0048146	Positive regulation of fibroblast proliferation
AGT	9606.ENSP00000355627	GO Process	GO:0048167	Regulation of synaptic plasticity
AGT	9606.ENSP00000355627	GO Process	GO:0048168	Regulation of neuronal synaptic plasticity
AGT	9606.ENSP00000355627	GO Process	GO:0048169	Regulation of long-term neuronal synaptic plasticity
AGT	9606.ENSP00000355627	GO Process	GO:0048468	Cell development
AGT	9606.ENSP00000355627	GO Process	GO:0048513	Animal organ development
AGT	9606.ENSP00000355627	GO Process	GO:0048518	Positive regulation of biological process
AGT	9606.ENSP00000355627	GO Process	GO:0048519	Negative regulation of biological process
AGT	9606.ENSP00000355627	GO Process	GO:0048522	Positive regulation of cellular process
AGT	9606.ENSP00000355627	GO Process	GO:0048523	Negative regulation of cellular process
AGT	9606.ENSP00000355627	GO Process	GO:0048583	Regulation of response to stimulus
AGT	9606.ENSP00000355627	GO Process	GO:0048584	Positive regulation of response to stimulus
AGT	9606.ENSP00000355627	GO Process	GO:0048585	Negative regulation of response to stimulus
AGT	9606.ENSP00000355627	GO Process	GO:0048588	Developmental cell growth
AGT	9606.ENSP00000355627	GO Process	GO:0048589	Developmental growth
AGT	9606.ENSP00000355627	GO Process	GO:0048659	Smooth muscle cell proliferation
AGT	9606.ENSP00000355627	GO Process	GO:0048660	Regulation of smooth muscle cell proliferation
AGT	9606.ENSP00000355627	GO Process	GO:0048661	Positive regulation of smooth muscle cell proliferation
AGT	9606.ENSP00000355627	GO Process	GO:0048731	System development
AGT	9606.ENSP00000355627	GO Process	GO:0048738	Cardiac muscle tissue development
AGT	9606.ENSP00000355627	GO Process	GO:0048771	Tissue remodeling
AGT	9606.ENSP00000355627	GO Process	GO:0048856	Anatomical structure development
AGT	9606.ENSP00000355627	GO Process	GO:0048869	Cellular developmental process
AGT	9606.ENSP00000355627	GO Process	GO:0048878	Chemical homeostasis
AGT	9606.ENSP00000355627	GO Process	GO:0050433	Regulation of catecholamine secretion
AGT	9606.ENSP00000355627	GO Process	GO:0050727	Regulation of inflammatory response
AGT	9606.ENSP00000355627	GO Process	GO:0050729	Positive regulation of inflammatory response
AGT	9606.ENSP00000355627	GO Process	GO:0050730	Regulation of peptidyl-tyrosine phosphorylation
AGT	9606.ENSP00000355627	GO Process	GO:0050731	Positive regulation of peptidyl-tyrosine phosphorylation
AGT	9606.ENSP00000355627	GO Process	GO:0050789	Regulation of biological process
AGT	9606.ENSP00000355627	GO Process	GO:0050790	Regulation of catalytic activity
AGT	9606.ENSP00000355627	GO Process	GO:0050793	Regulation of developmental process
AGT	9606.ENSP00000355627	GO Process	GO:0050794	Regulation of cellular process
AGT	9606.ENSP00000355627	GO Process	GO:0050801	Ion homeostasis
AGT	9606.ENSP00000355627	GO Process	GO:0050804	Modulation of chemical synaptic transmission
AGT	9606.ENSP00000355627	GO Process	GO:0050877	Nervous system process
AGT	9606.ENSP00000355627	GO Process	GO:0050886	Endocrine process
AGT	9606.ENSP00000355627	GO Process	GO:0050890	Cognition
AGT	9606.ENSP00000355627	GO Process	GO:0050896	Response to stimulus
AGT	9606.ENSP00000355627	GO Process	GO:0051046	Regulation of secretion
AGT	9606.ENSP00000355627	GO Process	GO:0051047	Positive regulation of secretion
AGT	9606.ENSP00000355627	GO Process	GO:0051049	Regulation of transport
AGT	9606.ENSP00000355627	GO Process	GO:0051050	Positive regulation of transport
AGT	9606.ENSP00000355627	GO Process	GO:0051051	Negative regulation of transport
AGT	9606.ENSP00000355627	GO Process	GO:0051090	Regulation of DNA-binding transcription factor activity
AGT	9606.ENSP00000355627	GO Process	GO:0051091	Positive regulation of DNA-binding transcription factor activity
AGT	9606.ENSP00000355627	GO Process	GO:0051092	Positive regulation of NF-kappaB transcription factor activity
AGT	9606.ENSP00000355627	GO Process	GO:0051093	Negative regulation of developmental process
AGT	9606.ENSP00000355627	GO Process	GO:0051094	Positive regulation of developmental process
AGT	9606.ENSP00000355627	GO Process	GO:0051128	Regulation of cellular component organization
AGT	9606.ENSP00000355627	GO Process	GO:0051130	Positive regulation of cellular component organization
AGT	9606.ENSP00000355627	GO Process	GO:0051146	Striated muscle cell differentiation
AGT	9606.ENSP00000355627	GO Process	GO:0051169	Nuclear transport
AGT	9606.ENSP00000355627	GO Process	GO:0051170	Import into nucleus
AGT	9606.ENSP00000355627	GO Process	GO:0051171	Regulation of nitrogen compound metabolic process
AGT	9606.ENSP00000355627	GO Process	GO:0051172	Negative regulation of nitrogen compound metabolic process
AGT	9606.ENSP00000355627	GO Process	GO:0051173	Positive regulation of nitrogen compound metabolic process
AGT	9606.ENSP00000355627	GO Process	GO:0051174	Regulation of phosphorus metabolic process
AGT	9606.ENSP00000355627	GO Process	GO:0051179	Localization
AGT	9606.ENSP00000355627	GO Process	GO:0051234	Establishment of localization
AGT	9606.ENSP00000355627	GO Process	GO:0051239	Regulation of multicellular organismal process
AGT	9606.ENSP00000355627	GO Process	GO:0051240	Positive regulation of multicellular organismal process
AGT	9606.ENSP00000355627	GO Process	GO:0051241	Negative regulation of multicellular organismal process
AGT	9606.ENSP00000355627	GO Process	GO:0051246	Regulation of protein metabolic process
AGT	9606.ENSP00000355627	GO Process	GO:0051247	Positive regulation of protein metabolic process
AGT	9606.ENSP00000355627	GO Process	GO:0051248	Negative regulation of protein metabolic process
AGT	9606.ENSP00000355627	GO Process	GO:0051252	Regulation of RNA metabolic process
AGT	9606.ENSP00000355627	GO Process	GO:0051254	Positive regulation of RNA metabolic process
AGT	9606.ENSP00000355627	GO Process	GO:0051336	Regulation of hydrolase activity
AGT	9606.ENSP00000355627	GO Process	GO:0051338	Regulation of transferase activity
AGT	9606.ENSP00000355627	GO Process	GO:0051341	Regulation of oxidoreductase activity
AGT	9606.ENSP00000355627	GO Process	GO:0051345	Positive regulation of hydrolase activity
AGT	9606.ENSP00000355627	GO Process	GO:0051346	Negative regulation of hydrolase activity
AGT	9606.ENSP00000355627	GO Process	GO:0051347	Positive regulation of transferase activity
AGT	9606.ENSP00000355627	GO Process	GO:0051348	Negative regulation of transferase activity
AGT	9606.ENSP00000355627	GO Process	GO:0051353	Positive regulation of oxidoreductase activity
AGT	9606.ENSP00000355627	GO Process	GO:0051386	Regulation of neurotrophin TRK receptor signaling pathway
AGT	9606.ENSP00000355627	GO Process	GO:0051387	Negative regulation of neurotrophin TRK receptor signaling pathway
AGT	9606.ENSP00000355627	GO Process	GO:0051403	Stress-activated MAPK cascade
AGT	9606.ENSP00000355627	GO Process	GO:0051641	Cellular localization
AGT	9606.ENSP00000355627	GO Process	GO:0051649	Establishment of localization in cell
AGT	9606.ENSP00000355627	GO Process	GO:0051716	Cellular response to stimulus
AGT	9606.ENSP00000355627	GO Process	GO:0051924	Regulation of calcium ion transport
AGT	9606.ENSP00000355627	GO Process	GO:0051952	Regulation of amine transport
AGT	9606.ENSP00000355627	GO Process	GO:0051954	Positive regulation of amine transport
AGT	9606.ENSP00000355627	GO Process	GO:0051955	Regulation of amino acid transport
AGT	9606.ENSP00000355627	GO Process	GO:0051957	Positive regulation of amino acid transport
AGT	9606.ENSP00000355627	GO Process	GO:0051969	Regulation of transmission of nerve impulse
AGT	9606.ENSP00000355627	GO Process	GO:0052547	Regulation of peptidase activity
AGT	9606.ENSP00000355627	GO Process	GO:0052548	Regulation of endopeptidase activity
AGT	9606.ENSP00000355627	GO Process	GO:0055001	Muscle cell development
AGT	9606.ENSP00000355627	GO Process	GO:0055006	Cardiac cell development
AGT	9606.ENSP00000355627	GO Process	GO:0055007	Cardiac muscle cell differentiation
AGT	9606.ENSP00000355627	GO Process	GO:0055013	Cardiac muscle cell development
AGT	9606.ENSP00000355627	GO Process	GO:0055017	Cardiac muscle tissue growth
AGT	9606.ENSP00000355627	GO Process	GO:0055065	Metal ion homeostasis
AGT	9606.ENSP00000355627	GO Process	GO:0055067	Monovalent inorganic cation homeostasis
AGT	9606.ENSP00000355627	GO Process	GO:0055078	Sodium ion homeostasis
AGT	9606.ENSP00000355627	GO Process	GO:0055080	Cation homeostasis
AGT	9606.ENSP00000355627	GO Process	GO:0055082	Cellular chemical homeostasis
AGT	9606.ENSP00000355627	GO Process	GO:0060191	Regulation of lipase activity
AGT	9606.ENSP00000355627	GO Process	GO:0060193	Positive regulation of lipase activity
AGT	9606.ENSP00000355627	GO Process	GO:0060255	Regulation of macromolecule metabolic process
AGT	9606.ENSP00000355627	GO Process	GO:0060419	Heart growth
AGT	9606.ENSP00000355627	GO Process	GO:0060537	Muscle tissue development
AGT	9606.ENSP00000355627	GO Process	GO:0060688	Regulation of morphogenesis of a branching structure
AGT	9606.ENSP00000355627	GO Process	GO:0061049	Cell growth involved in cardiac muscle cell development
AGT	9606.ENSP00000355627	GO Process	GO:0061061	Muscle structure development
AGT	9606.ENSP00000355627	GO Process	GO:0061097	Regulation of protein tyrosine kinase activity
AGT	9606.ENSP00000355627	GO Process	GO:0061098	Positive regulation of protein tyrosine kinase activity
AGT	9606.ENSP00000355627	GO Process	GO:0065007	Biological regulation
AGT	9606.ENSP00000355627	GO Process	GO:0065008	Regulation of biological quality
AGT	9606.ENSP00000355627	GO Process	GO:0065009	Regulation of molecular function
AGT	9606.ENSP00000355627	GO Process	GO:0070371	ERK1 and ERK2 cascade
AGT	9606.ENSP00000355627	GO Process	GO:0070471	Uterine smooth muscle contraction
AGT	9606.ENSP00000355627	GO Process	GO:0070727	Cellular macromolecule localization
AGT	9606.ENSP00000355627	GO Process	GO:0070887	Cellular response to chemical stimulus
AGT	9606.ENSP00000355627	GO Process	GO:0071214	Cellular response to abiotic stimulus
AGT	9606.ENSP00000355627	GO Process	GO:0071260	Cellular response to mechanical stimulus
AGT	9606.ENSP00000355627	GO Process	GO:0071310	Cellular response to organic substance
AGT	9606.ENSP00000355627	GO Process	GO:0071375	Cellular response to peptide hormone stimulus
AGT	9606.ENSP00000355627	GO Process	GO:0071417	Cellular response to organonitrogen compound
AGT	9606.ENSP00000355627	GO Process	GO:0071495	Cellular response to endogenous stimulus
AGT	9606.ENSP00000355627	GO Process	GO:0071496	Cellular response to external stimulus
AGT	9606.ENSP00000355627	GO Process	GO:0071702	Organic substance transport
AGT	9606.ENSP00000355627	GO Process	GO:0071705	Nitrogen compound transport
AGT	9606.ENSP00000355627	GO Process	GO:0071825	Protein-lipid complex subunit organization
AGT	9606.ENSP00000355627	GO Process	GO:0071827	Plasma lipoprotein particle organization
AGT	9606.ENSP00000355627	GO Process	GO:0071840	Cellular component organization or biogenesis
AGT	9606.ENSP00000355627	GO Process	GO:0071900	Regulation of protein serine/threonine kinase activity
AGT	9606.ENSP00000355627	GO Process	GO:0071901	Negative regulation of protein serine/threonine kinase activity
AGT	9606.ENSP00000355627	GO Process	GO:0072001	Renal system development
AGT	9606.ENSP00000355627	GO Process	GO:0072359	Circulatory system development
AGT	9606.ENSP00000355627	GO Process	GO:0072594	Establishment of protein localization to organelle
AGT	9606.ENSP00000355627	GO Process	GO:0080090	Regulation of primary metabolic process
AGT	9606.ENSP00000355627	GO Process	GO:0080134	Regulation of response to stress
AGT	9606.ENSP00000355627	GO Process	GO:0080164	Regulation of nitric oxide metabolic process
AGT	9606.ENSP00000355627	GO Process	GO:0090066	Regulation of anatomical structure size
AGT	9606.ENSP00000355627	GO Process	GO:0090183	Regulation of kidney development
AGT	9606.ENSP00000355627	GO Process	GO:0090189	Regulation of branching involved in ureteric bud morphogenesis
AGT	9606.ENSP00000355627	GO Process	GO:0090190	Positive regulation of branching involved in ureteric bud morphogenesis
AGT	9606.ENSP00000355627	GO Process	GO:0090257	Regulation of muscle system process
AGT	9606.ENSP00000355627	GO Process	GO:0090287	Regulation of cellular response to growth factor stimulus
AGT	9606.ENSP00000355627	GO Process	GO:0090288	Negative regulation of cellular response to growth factor stimulus
AGT	9606.ENSP00000355627	GO Process	GO:0090322	Regulation of superoxide metabolic process
AGT	9606.ENSP00000355627	GO Process	GO:0097006	Regulation of plasma lipoprotein particle levels
AGT	9606.ENSP00000355627	GO Process	GO:0097746	Blood vessel diameter maintenance
AGT	9606.ENSP00000355627	GO Process	GO:0098771	Inorganic ion homeostasis
AGT	9606.ENSP00000355627	GO Process	GO:0098801	Regulation of renal system process
AGT	9606.ENSP00000355627	GO Process	GO:0099177	Regulation of trans-synaptic signaling
AGT	9606.ENSP00000355627	GO Process	GO:0104004	Cellular response to environmental stimulus
AGT	9606.ENSP00000355627	GO Process	GO:0120035	Regulation of plasma membrane bounded cell projection organization
AGT	9606.ENSP00000355627	GO Process	GO:1900076	Regulation of cellular response to insulin stimulus
AGT	9606.ENSP00000355627	GO Process	GO:1900078	Positive regulation of cellular response to insulin stimulus
AGT	9606.ENSP00000355627	GO Process	GO:1900274	Regulation of phospholipase C activity
AGT	9606.ENSP00000355627	GO Process	GO:1901184	Regulation of ERBB signaling pathway
AGT	9606.ENSP00000355627	GO Process	GO:1901186	Positive regulation of ERBB signaling pathway
AGT	9606.ENSP00000355627	GO Process	GO:1901201	Regulation of extracellular matrix assembly
AGT	9606.ENSP00000355627	GO Process	GO:1901342	Regulation of vasculature development
AGT	9606.ENSP00000355627	GO Process	GO:1901343	Negative regulation of vasculature development
AGT	9606.ENSP00000355627	GO Process	GO:1901652	Response to peptide
AGT	9606.ENSP00000355627	GO Process	GO:1901653	Cellular response to peptide
AGT	9606.ENSP00000355627	GO Process	GO:1901698	Response to nitrogen compound
AGT	9606.ENSP00000355627	GO Process	GO:1901699	Cellular response to nitrogen compound
AGT	9606.ENSP00000355627	GO Process	GO:1901700	Response to oxygen-containing compound
AGT	9606.ENSP00000355627	GO Process	GO:1901701	Cellular response to oxygen-containing compound
AGT	9606.ENSP00000355627	GO Process	GO:1901888	Regulation of cell junction assembly
AGT	9606.ENSP00000355627	GO Process	GO:1901890	Positive regulation of cell junction assembly
AGT	9606.ENSP00000355627	GO Process	GO:1902305	Regulation of sodium ion transmembrane transport
AGT	9606.ENSP00000355627	GO Process	GO:1902306	Negative regulation of sodium ion transmembrane transport
AGT	9606.ENSP00000355627	GO Process	GO:1902531	Regulation of intracellular signal transduction
AGT	9606.ENSP00000355627	GO Process	GO:1902532	Negative regulation of intracellular signal transduction
AGT	9606.ENSP00000355627	GO Process	GO:1902533	Positive regulation of intracellular signal transduction
AGT	9606.ENSP00000355627	GO Process	GO:1902630	Regulation of membrane hyperpolarization
AGT	9606.ENSP00000355627	GO Process	GO:1902632	Positive regulation of membrane hyperpolarization
AGT	9606.ENSP00000355627	GO Process	GO:1902680	Positive regulation of RNA biosynthetic process
AGT	9606.ENSP00000355627	GO Process	GO:1903053	Regulation of extracellular matrix organization
AGT	9606.ENSP00000355627	GO Process	GO:1903055	Positive regulation of extracellular matrix organization
AGT	9606.ENSP00000355627	GO Process	GO:1903506	Regulation of nucleic acid-templated transcription
AGT	9606.ENSP00000355627	GO Process	GO:1903508	Positive regulation of nucleic acid-templated transcription
AGT	9606.ENSP00000355627	GO Process	GO:1903522	Regulation of blood circulation
AGT	9606.ENSP00000355627	GO Process	GO:1903530	Regulation of secretion by cell
AGT	9606.ENSP00000355627	GO Process	GO:1903532	Positive regulation of secretion by cell
AGT	9606.ENSP00000355627	GO Process	GO:1903596	Regulation of gap junction assembly
AGT	9606.ENSP00000355627	GO Process	GO:1903598	Positive regulation of gap junction assembly
AGT	9606.ENSP00000355627	GO Process	GO:1903779	Regulation of cardiac conduction
AGT	9606.ENSP00000355627	GO Process	GO:1903789	Regulation of amino acid transmembrane transport
AGT	9606.ENSP00000355627	GO Process	GO:1903793	Positive regulation of anion transport
AGT	9606.ENSP00000355627	GO Process	GO:1903959	Regulation of anion transmembrane transport
AGT	9606.ENSP00000355627	GO Process	GO:1903961	Positive regulation of anion transmembrane transport
AGT	9606.ENSP00000355627	GO Process	GO:1904062	Regulation of cation transmembrane transport
AGT	9606.ENSP00000355627	GO Process	GO:1904063	Negative regulation of cation transmembrane transport
AGT	9606.ENSP00000355627	GO Process	GO:1904064	Positive regulation of cation transmembrane transport
AGT	9606.ENSP00000355627	GO Process	GO:1904385	Cellular response to angiotensin
AGT	9606.ENSP00000355627	GO Process	GO:1904407	Positive regulation of nitric oxide metabolic process
AGT	9606.ENSP00000355627	GO Process	GO:1904705	Regulation of vascular associated smooth muscle cell proliferation
AGT	9606.ENSP00000355627	GO Process	GO:1904707	Positive regulation of vascular associated smooth muscle cell proliferation
AGT	9606.ENSP00000355627	GO Process	GO:1904752	Regulation of vascular associated smooth muscle cell migration
AGT	9606.ENSP00000355627	GO Process	GO:1904754	Positive regulation of vascular associated smooth muscle cell migration
AGT	9606.ENSP00000355627	GO Process	GO:1905008	Regulation of L-lysine import across plasma membrane
AGT	9606.ENSP00000355627	GO Process	GO:1905010	Positive regulation of L-lysine import across plasma membrane
AGT	9606.ENSP00000355627	GO Process	GO:1905330	Regulation of morphogenesis of an epithelium
AGT	9606.ENSP00000355627	GO Process	GO:1905332	Positive regulation of morphogenesis of an epithelium
AGT	9606.ENSP00000355627	GO Process	GO:1905541	Regulation of L-arginine import across plasma membrane
AGT	9606.ENSP00000355627	GO Process	GO:1905589	Positive regulation of L-arginine import across plasma membrane
AGT	9606.ENSP00000355627	GO Process	GO:1905918	Regulation of CoA-transferase activity
AGT	9606.ENSP00000355627	GO Process	GO:1905920	Positive regulation of CoA-transferase activity
AGT	9606.ENSP00000355627	GO Process	GO:1905952	Regulation of lipid localization
AGT	9606.ENSP00000355627	GO Process	GO:1990776	Response to angiotensin
AGT	9606.ENSP00000355627	GO Process	GO:2000026	Regulation of multicellular organismal development
AGT	9606.ENSP00000355627	GO Process	GO:2000027	Regulation of animal organ morphogenesis
[truncated: 31,711 more rows]

## Sheet: STRING interactions
#node1	node2	node1_string_id	node2_string_id	neighborhood_on_chromosome	gene_fusion	phylogenetic_cooccurrence	homology	coexpression	experimentally_determined_interaction	database_annotated	automated_textmining	combined_score
A1BG	CRISP3	9606.ENSP00000263100	9606.ENSP00000389026	0	0	0	0	0	0.292	0	0.92	0.941
ADAMTS13	VWF	9606.ENSP00000360997	9606.ENSP00000261405	0	0	0	0	0	0.702	0	0.99	0.997
ADIPOQ	CFD	9606.ENSP00000389814	9606.ENSP00000468253	0	0	0	0	0.92	0	0	0.86	0.988
AGT	ARRB2	9606.ENSP00000355627	9606.ENSP00000403701	0	0	0	0	0	0	0	0.915	0.915
AGT	KNG1	9606.ENSP00000355627	9606.ENSP00000493985	0	0	0	0	0.08	0	0.4	0.987	0.992
AHSG	ORM1	9606.ENSP00000273784	9606.ENSP00000259396	0	0	0	0	0.406	0	0	0.881	0.926
AHSG	AMBP	9606.ENSP00000273784	9606.ENSP00000265132	0	0	0	0	0.864	0	0	0.522	0.932
AHSG	PLG	9606.ENSP00000273784	9606.ENSP00000308938	0	0	0	0	0.724	0.107	0	0.634	0.902
AHSG	ITIH2	9606.ENSP00000273784	9606.ENSP00000351190	0	0	0	0	0.783	0.097	0	0.637	0.922
AHSG	KNG1	9606.ENSP00000273784	9606.ENSP00000493985	0	0	0	0	0.414	0.053	0.4	0.832	0.936
AHSG	F2	9606.ENSP00000273784	9606.ENSP00000308541	0	0	0	0	0.945	0.107	0	0.638	0.98
AHSG	ALB	9606.ENSP00000273784	9606.ENSP00000295897	0	0	0	0	0.938	0.087	0.4	0.991	0.999
ALB	VTN	9606.ENSP00000295897	9606.ENSP00000226218	0	0	0	0	0.301	0.069	0	0.983	0.988
ALB	ORM1	9606.ENSP00000295897	9606.ENSP00000259396	0	0	0	0	0.38	0.087	0	0.997	0.998
ALB	AMBP	9606.ENSP00000295897	9606.ENSP00000265132	0	0	0	0	0.787	0.31	0	0.814	0.97
ALB	HPX	9606.ENSP00000295897	9606.ENSP00000265983	0	0	0	0	0.39	0.099	0.5	0.941	0.981
ALB	IGKV1D-33	9606.ENSP00000295897	9606.ENSP00000482678	0	0	0	0	0	0.9	0	0.043	0.9
ALB	SERPINA3	9606.ENSP00000295897	9606.ENSP00000450540	0	0	0	0	0.154	0.065	0	0.9	0.914
ALB	KNG1	9606.ENSP00000295897	9606.ENSP00000493985	0	0	0	0	0.352	0	0.4	0.912	0.962
ALB	PLG	9606.ENSP00000295897	9606.ENSP00000308938	0	0	0	0	0.709	0.052	0	0.878	0.963
ALB	B2M	9606.ENSP00000295897	9606.ENSP00000497910	0	0	0	0	0	0.9	0	0.881	0.987
ALB	F2	9606.ENSP00000295897	9606.ENSP00000308541	0	0	0	0	0.652	0.052	0	0.973	0.99
ALB	SHBG	9606.ENSP00000295897	9606.ENSP00000369816	0	0	0	0	0.062	0	0	0.996	0.996
ALDOA	LDHA	9606.ENSP00000496166	9606.ENSP00000445175	0	0	0	0	0.281	0.205	0.8	0.797	0.973
AMBP	ORM1	9606.ENSP00000265132	9606.ENSP00000259396	0	0	0	0	0.335	0	0	0.888	0.922
AMBP	B2M	9606.ENSP00000265132	9606.ENSP00000497910	0	0	0	0	0.045	0	0	0.915	0.915
AMBP	HPX	9606.ENSP00000265132	9606.ENSP00000265983	0	0	0	0	0.75	0	0	0.681	0.916
AMBP	ITIH3	9606.ENSP00000265132	9606.ENSP00000415769	0	0	0	0	0.449	0	0	0.88	0.931
AMBP	ITIH1	9606.ENSP00000265132	9606.ENSP00000273283	0	0	0	0	0.385	0	0	0.924	0.951
AMBP	ITIH2	9606.ENSP00000265132	9606.ENSP00000351190	0	0	0	0	0.581	0	0	0.932	0.97
AMBP	F2	9606.ENSP00000265132	9606.ENSP00000308541	0	0	0	0	0.872	0.178	0	0.819	0.979
APOL1	APOM	9606.ENSP00000317674	9606.ENSP00000365081	0	0	0	0	0	0	0.72	0.74	0.924
B2M	CST3	9606.ENSP00000497910	9606.ENSP00000381448	0	0	0	0	0.104	0	0.4	0.916	0.95
C1S	SERPING1	9606.ENSP00000385035	9606.ENSP00000278407	0	0	0	0	0.441	0.694	0.9	0.999	0.999
C5	F2	9606.ENSP00000223642	9606.ENSP00000308541	0	0	0	0	0.321	0.127	0.75	0.533	0.921
C5	C9	9606.ENSP00000223642	9606.ENSP00000263408	0	0	0	0	0.291	0.981	0.9	0.751	0.999
C5	C7	9606.ENSP00000223642	9606.ENSP00000322061	0	0	0	0	0.06	0.982	0.9	0.687	0.999
C7	C9	9606.ENSP00000322061	9606.ENSP00000263408	0	0	0	0.716	0.228	0.8	0.9	0.247	0.986
C9	VTN	9606.ENSP00000263408	9606.ENSP00000226218	0	0	0	0	0.252	0	0.5	0.895	0.957
CHL1	HSPA8	9606.ENSP00000256509	9606.ENSP00000437125	0	0	0	0	0	0	0.9	0.091	0.905
CLEC3B	PLG	9606.ENSP00000296130	9606.ENSP00000308938	0	0	0	0	0	0.046	0	0.996	0.996
COL18A1	MMP2	9606.ENSP00000352798	9606.ENSP00000219070	0	0	0	0	0.115	0.503	0.75	0.687	0.96
EGFR	IGKV1D-33	9606.ENSP00000275493	9606.ENSP00000482678	0	0	0	0	0	0.902	0	0.043	0.902
EGFR	YWHAZ	9606.ENSP00000275493	9606.ENSP00000379287	0	0	0	0	0.049	0.825	0	0.588	0.925
EGFR	HSPA8	9606.ENSP00000275493	9606.ENSP00000437125	0	0	0	0	0.061	0.832	0	0.608	0.932
EGFR	IGF1	9606.ENSP00000275493	9606.ENSP00000376637	0	0	0	0	0	0	0.9	0.919	0.991
F10	VWF	9606.ENSP00000364709	9606.ENSP00000261405	0	0	0	0	0.042	0	0.9	0.791	0.978
F10	F2	9606.ENSP00000364709	9606.ENSP00000308541	0	0	0.125	0.755	0.209	0.93	0.75	0.972	0.999
F11	IGKV1D-33	9606.ENSP00000384957	9606.ENSP00000482678	0	0	0	0	0	0.911	0	0.044	0.912
F11	KNG1	9606.ENSP00000384957	9606.ENSP00000493985	0	0	0	0	0.255	0.294	0.5	0.995	0.998
F2	SERPIND1	9606.ENSP00000308541	9606.ENSP00000215727	0	0	0	0	0.596	0.946	0.9	0.865	0.999
F2	VWF	9606.ENSP00000308541	9606.ENSP00000261405	0	0	0	0	0	0	0.7	0.894	0.966
F2	SERPINF2	9606.ENSP00000308541	9606.ENSP00000321853	0	0	0	0	0.534	0.045	0	0.852	0.928
F2	SERPINA5	9606.ENSP00000308541	9606.ENSP00000333203	0	0	0	0	0.245	0.946	0.9	0.289	0.996
FCN3	MASP1	9606.ENSP00000270879	9606.ENSP00000296280	0	0	0	0	0.056	0.812	0.72	0.996	0.999
HPX	LRP1	9606.ENSP00000265983	9606.ENSP00000243077	0	0	0	0	0	0	0.7	0.989	0.996
IGF1	VTN	9606.ENSP00000376637	9606.ENSP00000226218	0	0	0	0	0.042	0	0	0.989	0.989
IGF1	IGFBP2	9606.ENSP00000376637	9606.ENSP00000233809	0	0	0	0	0.06	0.37	0.7	0.999	0.999
IGF1	IGFBP5	9606.ENSP00000376637	9606.ENSP00000233813	0	0	0	0	0.083	0.963	0.72	0.998	0.999
IGF1	IGFBP6	9606.ENSP00000376637	9606.ENSP00000301464	0	0	0	0	0.064	0.153	0.7	0.997	0.999
IGF1	IGF2	9606.ENSP00000376637	9606.ENSP00000391826	0	0	0	0.824	0.083	0	0.9	0.985	0.998
IGF1	IGFALS	9606.ENSP00000376637	9606.ENSP00000416683	0	0	0	0	0.111	0.975	0.72	0.951	0.999
IGF2	VTN	9606.ENSP00000391826	9606.ENSP00000226218	0	0	0	0	0.104	0.292	0	0.879	0.916
IGF2	IGFBP2	9606.ENSP00000391826	9606.ENSP00000233809	0	0	0	0	0.156	0.174	0.7	0.999	0.999
IGF2	IGFBP5	9606.ENSP00000391826	9606.ENSP00000233813	0	0	0	0	0.192	0.421	0.5	0.996	0.998
IGF2	IGFBP6	9606.ENSP00000391826	9606.ENSP00000301464	0	0	0	0	0.126	0.421	0.7	0.997	0.999
IGFALS	IGFBP5	9606.ENSP00000416683	9606.ENSP00000233813	0	0	0	0	0.042	0.349	0.8	0.966	0.995
ITGAL	VCAM1	9606.ENSP00000349252	9606.ENSP00000294728	0	0	0	0	0.093	0.071	0	0.992	0.992
KLKB1	PLG	9606.ENSP00000264690	9606.ENSP00000308938	0	0	0.104	0.637	0.157	0	0.9	0.26	0.936
KLKB1	SERPING1	9606.ENSP00000264690	9606.ENSP00000278407	0	0	0	0	0.064	0.045	0.7	0.989	0.996
KLKB1	KNG1	9606.ENSP00000264690	9606.ENSP00000493985	0	0	0	0	0.119	0.785	0.9	0.998	0.999
KNG1	SERPING1	9606.ENSP00000493985	9606.ENSP00000278407	0	0	0	0	0.087	0	0.4	0.941	0.964
MASP1	SERPING1	9606.ENSP00000296280	9606.ENSP00000278407	0	0	0	0	0.128	0.294	0	0.985	0.99
ORM1	SERPINA3	9606.ENSP00000259396	9606.ENSP00000450540	0	0	0	0	0.139	0.232	0	0.887	0.918
PLG	SERPIND1	9606.ENSP00000308938	9606.ENSP00000215727	0	0	0	0	0.823	0.045	0	0.74	0.952
PLG	VTN	9606.ENSP00000308938	9606.ENSP00000226218	0	0	0	0	0.311	0	0	0.993	0.995
PLG	SERPINF2	9606.ENSP00000308938	9606.ENSP00000321853	0	0	0	0	0.446	0.512	0.8	0.999	0.999
S100A8	S100A9	9606.ENSP00000357721	9606.ENSP00000357727	0	0	0.125	0.794	0.999	0.977	0.9	0.988	0.999
SELL	VCAM1	9606.ENSP00000498227	9606.ENSP00000294728	0	0	0	0	0.093	0	0	0.969	0.97
SERPINA6	SHBG	9606.ENSP00000342850	9606.ENSP00000369816	0	0	0	0	0.073	0	0	0.952	0.953
VTN	VWF	9606.ENSP00000226218	9606.ENSP00000261405	0	0	0	0	0.102	0	0	0.964	0.966

## Sheet: genes_PHENOPEDIA
Name	Papers	Meta-analyses
CTLA4	161	17			CTLA4
PTPN22	144	17			PTPN22
HLA-DRB1	134	6			HLA-DRB1
TNF	79	3			TNF
HLA-DQB1	71	0			HLA-DQB1
IL10	55	2			IL10
STAT4	49	8			STAT4
HLA-DQA1	41	1			HLA-DQA1
HLA-B	40	1			HLA-B
VDR	37	1			VDR
IL23R	35	3			IL23R
IL2	33	6			IL2
HLA-C	31	1			HLA-C
HLA-A	31	0			HLA-A
FCGR2A	28	1			FCGR2A
IL2RA	28	7			IL2RA
IFNG	28	2			IFNG
MBL2	27	2			MBL2
TNFAIP3	26	5			TNFAIP3
IL21	25	6			IL21
IL1B	25	0			IL1B
FOXP3	24	3			FOXP3
FCRL3	24	2			FCRL3
IL4	24	1			IL4
IL6	24	0			IL6
IRF5	23	2			IRF5
FCGR3A	23	1			FCGR3A
IL17A	21	1			IL17A
PDCD1	21	1			PDCD1
FCGR3B	21	1			FCGR3B
IL1RN	21	2			IL1RN
IL1A	18	0			IL1A
IL12B	17	4			IL12B
CD226	17	3			CD226
LTA	16	0			LTA
CLEC16A	15	3			CLEC16A
MTHFR	15	2			MTHFR
IFIH1	14	3			IFIH1
BLK	14	4			BLK
MIF	14	2			MIF
KIR3DS1	13	0			KIR3DS1
TGFB1	13	1			TGFB1
MIR146A	13	3			MIR146A
TPMT	13	1			TPMT
STAT3	12	2			STAT3
CD40	12	1			CD40
HLA-DRB4	12	1			HLA-DRB4
KIR3DL1	12	0			KIR3DL1
TLR4	12	0			TLR4
NLRP1	12	1			NLRP1
CIITA	11	1			CIITA
KIR2DL4	11	0			KIR2DL4
KIR2DS1	11	0			KIR2DS1
IL7R	11	1			IL7R
SLC11A1	11	2			SLC11A1
ICOS	11	1			ICOS
TYK2	11	1			TYK2
IL17F	10	0			IL17F
IL23A	10	0			IL23A
HLA-DPB1	10	1			HLA-DPB1
FCGR2B	10	0			FCGR2B
TNIP1	10	1			TNIP1
CYP27B1	9	1			CYP27B1
FAS	9	2			FAS
NFKB1	9	2			NFKB1
KIR2DL5A	9	0			KIR2DL5A
CD28	9	1			CD28
TNFSF13B	9	0			TNFSF13B
TNFSF4	9	1			TNFSF4
AIRE	9	1			AIRE
HAVCR2	9	2			HAVCR2
F5	9	0			F5
IL16	8	1			IL16
KIR2DL1	8	0			KIR2DL1
KIR2DS5	8	0			KIR2DS5
UBASH3A	8	3			UBASH3A
IL4R	8	0			IL4R
CD4	8	2			CD4
IL18	8	2			IL18
KIR2DL2	8	0			KIR2DL2
TLR9	8	0			TLR9
MICA	7	0			MICA
KIR2DS2	7	0			KIR2DS2
IL27	7	0			IL27
KIR2DS4	7	0			KIR2DS4
HLA-DRA	7	1			HLA-DRA
ACE	7	2			ACE
KIR2DL3	7	0			KIR2DL3
TAP1	7	1			TAP1
TRAF1	7	0			TRAF1
TLR2	7	0			TLR2
KIR2DS3	7	0			KIR2DS3
ITGAM	7	1			ITGAM
CCL2	7	2			CCL2
INS	7	2			INS
NOS3	7	0			NOS3
LOC348120	6	1			LOC348120
TH1L	6	2			TH1L
SUMO4	6	0			SUMO4
FASLG	6	1			FASLG
F2	6	0			F2
HSPA1B	6	0			HSPA1B
MYO9B	6	0			MYO9B
PRL	6	1			PRL
KIR3DL2	6	0			KIR3DL2
TLR3	6	0			TLR3
C5	6	0			C5
CRP	6	1			CRP
PTPN2	6	2			PTPN2
IRAK1	6	0			IRAK1
VEGFA	6	2			VEGFA
TOR1A	6	1			TOR1A
CCL21	6	0			CCL21
TNFRSF1A	6	2			TNFRSF1A
SH2B3	6	1			SH2B3
BANK1	6	2			BANK1
CCR5	5	0			CCR5
ABCB1	5	0			ABCB1
DBP	5	0			DBP
IL1R1	5	0			IL1R1
IL8	5	0			IL8
APOH	5	0			APOH
NOD2	5	1			NOD2
IL12A	5	0			IL12A
SERPINE1	5	1			SERPINE1
TNFRSF25	5	1			TNFRSF25
IL13	5	1			IL13
BTNL2	5	0			BTNL2
FAM167A	5	1			FAM167A
KIAA1109	5	1			KIAA1109
KIR3DL3	5	0			KIR3DL3
IL2RB	5	1			IL2RB
ESR1	5	1			ESR1
SPP1	5	0			SPP1
ERBB3	5	2			ERBB3
ETS1	5	2			ETS1
MICA	5	0			MICA
NLRP3	5	0			NLRP3
ERAP1	5	0			ERAP1
TP53	5	0			TP53
REL	4	0			REL
TAP2	4	0			TAP2
PRKCQ	4	0			PRKCQ
TNFRSF1B	4	1			TNFRSF1B
CFB	4	0			CFB
GSTM1	4	1			GSTM1
CD24	4	1			CD24
CYP24A1	4	0			CYP24A1
ATG5	4	1			ATG5
CD274	4	0			CD274
ITGB3	4	0			ITGB3
GTF2I	4	1			GTF2I
NOS2	4	0			NOS2
SNRNP70	4	0			SNRNP70
CYP2R1	4	0			CYP2R1
ADAD1	4	2			ADAD1
LPP	4	0			LPP
PSMB8	4	1			PSMB8
GP1BA	4	0			GP1BA
VTLG	4	0			VTLG
SLC22A4	4	0			SLC22A4
HLA-G	4	0			HLA-G
PADI4	4	1			PADI4
CD40LG	4	1			CD40LG
MIR499	4	2			MIR499
MICB	4	0			MICB
CYP2D6	4	1			CYP2D6
CARD15	4	1			CARD15
CCR6	4	0			CCR6
TRAF6	4	0			TRAF6
UBE2L3	4	1			UBE2L3
TBX21	4	0			TBX21
HAVCR1	4	0			HAVCR1
JAK2	4	0			JAK2
CXCL12	4	0			CXCL12
TRB@	4	0			TRB@
PDCD1LG2	3	0			PDCD1LG2
CBLB	3	1			CBLB
ZMIZ1	3	0			ZMIZ1
AR	3	0			AR
KIF5A	3	0			KIF5A
IL19	3	0			IL19
ICOSLG	3	0			ICOSLG
CD1E	3	0			CD1E
F7	3	0			F7
HLA-DPA1	3	0			HLA-DPA1
IKZF1	3	2			IKZF1
IL24	3	0			IL24
C4A	3	1			C4A
PTPRN	3	0			PTPRN
BACH2	3	0			BACH2
TG	3	1			TG
ANKRD55	3	2			ANKRD55
TNFSF15	3	1			TNFSF15
IL7	3	0			IL7
JAK1	3	1			JAK1
DNASE1L3	3	0			DNASE1L3
IL37	3	1			IL37
CFH	3	0			CFH
ERAP2	3	0			ERAP2
IL6R	3	1			IL6R
GTF2IRD1	3	0			GTF2IRD1
CD58	3	1			CD58
GLIS3	3	0			GLIS3
NR3C1	3	2			NR3C1
AQP4	3	0			AQP4
GSTT1	3	1			GSTT1
DNASE1	3	0			DNASE1
C4B	3	2			C4B
CD86	3	0			CD86
RUNX3	3	1			RUNX3
PPARG	3	0			PPARG
TRAF3IP2	3	1			TRAF3IP2
TAGAP	3	1			TAGAP
IFNA1	3	0			IFNA1
ITGA2B	3	0			ITGA2B
IL20	3	0			IL20
LILRA3	3	0			LILRA3
FCGR1A	3	0			FCGR1A
XRCC1	3	0			XRCC1
PSMB9	3	0			PSMB9
PXK	3	1			PXK
NFKBIL1	3	0			NFKBIL1
DHCR7	3	0			DHCR7
CR2	3	0			CR2
IGAN	3	0			IGAN
VTCN1	3	1			VTCN1
KIR2DP1	3	0			KIR2DP1
PRF1	3	0			PRF1
STAT6	3	0			STAT6
CD14	3	0			CD14
CD1A	3	0			CD1A
PLD4	3	0			PLD4
HLA-DRB3	3	0			HLA-DRB3
HSPA1A	3	0			HSPA1A
IRF8	3	2			IRF8
C2	3	0			C2
BCL2	3	1			BCL2
PLCL1	3	1			PLCL1
TNFSF10	3	0			TNFSF10
APOE	3	0			APOE
GC	3	0			GC
AGT	3	0			AGT
B3GNT2	2	0			B3GNT2
CSF2	2	0			CSF2
ANG	2	0			ANG
LAD1	2	0			LAD1
TNFRSF10A	2	1			TNFRSF10A
C5AR1	2	0			C5AR1
CCL5	2	0			CCL5
CD59	2	0			CD59
CD79A	2	0			CD79A
NFE2L2	2	1			NFE2L2
SELP	2	0			SELP
RSBN1	2	0			RSBN1
PRTN3	2	0			PRTN3
TPO	2	1			TPO
IKZF4	2	1			IKZF4
TLR8	2	0			TLR8
NFKBIA	2	0			NFKBIA
DNMT1	2	0			DNMT1
TREX1	2	0			TREX1
EDN1	2	1			EDN1
BAT1	2	0			BAT1
MMEL1	2	0			MMEL1
IL18RAP	2	0			IL18RAP
ULBP3	2	1			ULBP3
COG6	2	2			COG6
ATXN2	2	0			ATXN2
SMOC2	2	0			SMOC2
GSDMB	2	0			GSDMB
IL28B	2	0			IL28B
MDM2	2	0			MDM2
IL10RA	2	0			IL10RA
GZMB	2	0			GZMB
FBN2	2	0			FBN2
PLA2R1	2	0			PLA2R1
ACP1	2	0			ACP1
AKT1	2	0			AKT1
HLA-E	2	0			HLA-E
IFN1@	2	0			IFN1@
IRGM	2	0			IRGM
JAZF1	2	1			JAZF1
CASP8	2	1			CASP8
TNFRSF14	2	0			TNFRSF14
ITPR3	2	0			ITPR3
MTMR3	2	0			MTMR3
ARHGEF5	2	1			ARHGEF5
CD163	2	0			CD163
CD80	2	0			CD80
CRYGD	2	1			CRYGD
IRF6	2	0			IRF6
CR1	2	0			CR1
F8	2	0			F8
MMP9	2	1			MMP9
MOG	2	0			MOG
PRDM1	2	1			PRDM1
RUNX1	2	0			RUNX1
XRCC3	2	0			XRCC3
NFIA	2	1			NFIA
C1QA	2	0			C1QA
C3	2	0			C3
RGS1	2	0			RGS1
FBXL19	2	0			FBXL19
FOXJ1	2	0			FOXJ1
CCR7	2	0			CCR7
F11R	2	0			F11R
HSPA1L	2	0			HSPA1L
TARDBP	2	0			TARDBP
IL36RN	2	0			IL36RN
CYP3A5	2	0			CYP3A5
Il12b	2	0			Il12b
IL28RA	2	0			IL28RA
DNASE2	2	0			DNASE2
IL5	2	0			IL5
GAD1	2	0			GAD1
ITGB1	2	0			ITGB1
BW4	2	0			BW4
P2RY11	2	0			P2RY11
CD244	2	0			CD244
PTPRC	2	0			PTPRC
TLR10	2	0			TLR10
TLR1	2	0			TLR1
OPN1LW	2	0			OPN1LW
SIRPG	2	0			SIRPG
PDE2A	2	0			PDE2A
SIAE	2	0			SIAE
MIR155	2	0			MIR155
NFKBIE	2	0			NFKBIE
SLC26A3	2	0			SLC26A3
EGFR	2	0			EGFR
BTLA	2	0			BTLA
TNPO3	2	1			TNPO3
IL6ST	2	1			IL6ST
IRF4	2	1			IRF4
TLR7	2	0			TLR7
AHR	2	1			AHR
HLA-DRB5	2	0			HLA-DRB5
STAT5A	2	0			STAT5A
CD247	2	1			CD247
CDK6	2	0			CDK6
MPO	2	0			MPO
MTNR1B	2	0			MTNR1B
WDFY4	2	1			WDFY4
NAA25	2	1			NAA25
Il17f	2	0			Il17f
PRDX5	2	1			PRDX5
ITGAX	2	0			ITGAX
AGTR1	2	0			AGTR1
ERCC2	2	0			ERCC2
STX17	2	1			STX17
PTGS2	2	1			PTGS2
CS	2	0			CS
CARD8	2	0			CARD8
AFF3	2	0			AFF3
IL12RB2	2	1			IL12RB2
MEFV	2	0			MEFV
PRRC2A	2	0			PRRC2A
PDE8B	2	0			PDE8B
LOC645638	2	0			LOC645638
TNXB	2	0			TNXB
TRAF5	1	0			TRAF5
C4BPA	1	0			C4BPA
CCR2	1	1			CCR2
SP1	1	0			SP1
FOXL2	1	0			FOXL2
THY1	1	0			THY1
LBH	1	1			LBH
ZC3H12C	1	1			ZC3H12C
GGH	1	0			GGH
UBE3B	1	0			UBE3B
SH2D2A	1	0			SH2D2A
KITLG	1	1			KITLG
CXCL9	1	0			CXCL9
SUV420H1	1	1			SUV420H1
UHRF1BP1	1	0			UHRF1BP1
MARCH1	1	0			MARCH1
AHRR	1	1			AHRR
PHRF1	1	1			PHRF1
BEND3	1	1			BEND3
RHD	1	0			RHD
SEL1L	1	0			SEL1L
CXCR5	1	0			CXCR5
TMEM39A	1	0			TMEM39A
OR2T5	1	0			OR2T5
LTBP1	1	0			LTBP1
MIR196A2	1	0			MIR196A2
HDAC2	1	1			HDAC2
HLA-DMB	1	0			HLA-DMB
ICAM1	1	0			ICAM1
CCDC22	1	0			CCDC22
CLEC2D	1	0			CLEC2D
IGKC	1	0			IGKC
LCE3B	1	0			LCE3B
FLG	1	0			FLG
PHLPP1	1	0			PHLPP1
CLU	1	0			CLU
CCR3	1	0			CCR3
FSHR	1	0			FSHR
OR2M4	1	0			OR2M4
IDO2	1	0			IDO2
MGC23270	1	0			MGC23270
CCNY	1	0			CCNY
FCER1A	1	0			FCER1A
OPTN	1	0			OPTN
TRDN	1	1			TRDN
COG5	1	1			COG5
CARM1	1	1			CARM1
UTS2	1	0			UTS2
CHR	1	0			CHR
CD8A	1	0			CD8A
NKX2-3	1	0			NKX2-3
DBC1	1	1			DBC1
Lta	1	0			Lta
Il17rc	1	0			Il17rc
Il23r	1	0			Il23r
ESR2	1	0			ESR2
ADCY7	1	1			ADCY7
TIRAP	1	0			TIRAP
CREM	1	0			CREM
TLR6	1	0			TLR6
SLCO1B1	1	0			SLCO1B1
IGF2BP2	1	0			IGF2BP2
LOC100506023	1	0			LOC100506023
CDKN2B-AS1	1	0			CDKN2B-AS1
HOTAIR	1	0			HOTAIR
IFNB1	1	0			IFNB1
IGHM	1	0			IGHM
ANXA3	1	0			ANXA3
CFHR1	1	0			CFHR1
BTG3	1	0			BTG3
ZNF365	1	0			ZNF365
LACE1	1	1			LACE1
MTOR	1	0			MTOR
FRAXA	1	0			FRAXA
FYN	1	1			FYN
GCA	1	0			GCA
AMD1	1	1			AMD1
GATA3	1	0			GATA3
HBP1	1	1			HBP1
FOXD3	1	1			FOXD3
ANGPT2	1	0			ANGPT2
RPL5	1	1			RPL5
C7	1	0			C7
XRCC4	1	0			XRCC4
C12orf30	1	1			C12orf30
FCAMR	1	0			FCAMR
ARID5B	1	0			ARID5B
TNFRSF10C	1	0			TNFRSF10C
IL33	1	0			IL33
KIAA0319	1	1			KIAA0319
ATG16L1	1	0			ATG16L1
PRLR	1	0			PRLR
MALAT1	1	0			MALAT1
MICAL1	1	1			MICAL1
SP2	1	0			SP2
KIT	1	1			KIT
CD46	1	0			CD46
AFF1	1	0			AFF1
NOS2A	1	0			NOS2A
CLEC4A	1	0			CLEC4A
PDE4B	1	1			PDE4B
CDKAL1	1	0			CDKAL1
Stat4	1	0			Stat4
F2R	1	0			F2R
FAIM2	1	0			FAIM2
FPGS	1	0			FPGS
AIF1	1	0			AIF1
C9orf72	1	0			C9orf72
Cd4	1	0			Cd4
NKX2-5	1	0			NKX2-5
CD55	1	0			CD55
CFD	1	0			CFD
VAV3	1	0			VAV3
MERTK	1	0			MERTK
GTF3C6	1	1			GTF3C6
C1QTNF7	1	0			C1QTNF7
SLC5A11	1	0			SLC5A11
TNFRSF13C	1	0			TNFRSF13C
KCNA3	1	0			KCNA3
KCNQ1	1	0			KCNQ1
KDR	1	1			KDR
KIR2DS2	1	0			KIR2DS2
MIR143	1	0			MIR143
MBP	1	0			MBP
MDM4	1	0			MDM4
B4GALT1	1	1			B4GALT1
ANXA11	1	0			ANXA11
SESN1	1	1			SESN1
ANGPT1	1	1			ANGPT1
GSTP1	1	0			GSTP1
CD276	1	0			CD276
RPF2	1	1			RPF2
IL18R1	1	0			IL18R1
HERC2	1	0			HERC2
MBD4	1	0			MBD4
CD1D	1	0			CD1D
SYNGR1	1	1			SYNGR1
CD3E	1	0			CD3E
IL1RL1	1	0			IL1RL1
BAK1	1	0			BAK1
RAGE	1	0			RAGE
REV3L	1	1			REV3L
C12orf10	1	1			C12orf10
SCD	1	0			SCD
HHIP	1	0			HHIP
SMARCB1	1	1			SMARCB1
TRIM21	1	0			TRIM21
P2RX7	1	0			P2RX7
IRAK2	1	0			IRAK2
C17orf51	1	0			C17orf51
IL21R	1	0			IL21R
MLXIPL	1	0			MLXIPL
VIT	1	0			VIT
CCHCR1	1	0			CCHCR1
NUDT15	1	0			NUDT15
ADAMTS9	1	0			ADAMTS9
PSMC6	1	0			PSMC6
MAVS	1	0			MAVS
FIG4	1	1			FIG4
CD48	1	0			CD48
SERPING1	1	0			SERPING1
XBP1	1	1			XBP1
FAM184A	1	1			FAM184A
RPP21	1	0			RPP21
C1QB	1	0			C1QB
LOC728734	1	0			LOC728734
DDR1	1	1			DDR1
TXNDC5	1	1			TXNDC5
CARD11	1	0			CARD11
IKBKG	1	0			IKBKG
TSLP	1	1			TSLP
PTPN11	1	0			PTPN11
PTPRM	1	0			PTPRM
RAD51B	1	1			RAD51B
RXRA	1	0			RXRA
CLEC11A	1	1			CLEC11A
CXCL5	1	0			CXCL5
HPRT1	1	0			HPRT1
PSORS1	1	1			PSORS1
Tnfaip3	1	0			Tnfaip3
GJA1	1	1			GJA1
ANK3	1	0			ANK3
EGR2	1	0			EGR2
DCC	1	0			DCC
NXF1	1	0			NXF1
PHTF1	1	0			PHTF1
CGA	1	0			CGA
CCDC12	1	1			CCDC12
CCDC50	1	0			CCDC50
Tyk2	1	0			Tyk2
AHI1	1	1			AHI1
RAVER2	1	0			RAVER2
QRSL1	1	1			QRSL1
FAM69A	1	1			FAM69A
FADS1	1	0			FADS1
SH2D1A	1	0			SH2D1A
FUS	1	0			FUS
FUT4	1	0			FUT4
GAD2	1	0			GAD2
GNAI1	1	0			GNAI1
H19	1	0			H19
C19orf63	1	0			C19orf63
IFNAR1	1	0			IFNAR1
IGH@	1	0			IGH@
IKBKB	1	0			IKBKB
CYBB	1	0			CYBB
CYP3A4	1	0			CYP3A4
SLC30A8	1	0			SLC30A8
PSORS1C1	1	0			PSORS1C1
HORMAD2	1	0			HORMAD2
MASP2	1	0			MASP2
Parp1	1	0			Parp1
COMT	1	1			COMT
ENPEP	1	0			ENPEP
Stat3	1	0			Stat3
KLRK1	1	0			KLRK1
Ptpn22	1	0			Ptpn22
EGF	1	0			EGF
C6orf203	1	1			C6orf203
FAM26F	1	0			FAM26F
MSH5	1	0			MSH5
MARCKS	1	1			MARCKS
IRF7	1	1			IRF7
JAK3	1	0			JAK3
KIR2DL5B	1	0			KIR2DL5B
MTFP1	1	1			MTFP1
PIK3CD	1	0			PIK3CD
RNF114	1	0			RNF114
PTH	1	0			PTH
TDGF1P3	1	0			TDGF1P3
C6orf47	1	0			C6orf47
NLRC4	1	0			NLRC4
C6	1	0			C6
TYR	1	0			TYR
UVRAG	1	1			UVRAG
EOMES	1	1			EOMES
NR2E1	1	1			NR2E1
C1S	1	0			C1S
CD3G	1	0			CD3G
AIM2	1	0			AIM2
BMP15	1	0			BMP15
CASP1	1	0			CASP1
ARMC2	1	1			ARMC2
TRIM63	1	0			TRIM63
SOCS1	1	0			SOCS1
TNFRSF11A	1	0			TNFRSF11A
ANKRD30A	1	1			ANKRD30A
CD24	1	0			CD24
CD74	1	0			CD74
GAS5	1	0			GAS5
POPDC3	1	1			POPDC3
SPINK1	1	0			SPINK1
TGFBR2	1	1			TGFBR2
GPANK1	1	0			GPANK1
MAP1LC3B	1	0			MAP1LC3B
RNF31	1	0			RNF31
SLC30A10	1	0			SLC30A10
PKIB	1	1			PKIB
ODZ3	1	1			ODZ3
TRIM39	1	0			TRIM39
PSMA3	1	0			PSMA3
PDSS2	1	1			PDSS2
PELI1	1	0			PELI1
TIMMDC1	1	0			TIMMDC1
GHRL	1	0			GHRL
KCNJ11	1	0			KCNJ11
LEPR	1	0			LEPR
MIR125A	1	0			MIR125A
MECP2	1	0			MECP2
RERE	1	0			RERE
GPR6	1	1			GPR6
IGKV1-27	1	0			IGKV1-27
MYLIP	1	1			MYLIP
C2orf74	1	0			C2orf74
IL9	1	0			IL9
SCML4	1	1			SCML4
EPHA4	1	0			EPHA4
MARCH8	1	1			MARCH8
MAP3K7IP2	1	0			MAP3K7IP2
FLI1	1	1			FLI1
PLCL2	1	0			PLCL2
RAET1L	1	1			RAET1L
CYP1A1	1	0			CYP1A1
CYP1B1	1	0			CYP1B1
CYP2C19	1	0			CYP2C19
Ifna	1	0			Ifna
LOC100508689	1	0			LOC100508689
RAD50	1	0			RAD50
IFI44	1	0			IFI44
GDF9	1	0			GDF9
GTF2B	1	0			GTF2B
HLA-DMA	1	0			HLA-DMA
IL8RA	1	0			IL8RA
IRF1	1	0			IRF1
DDX41	1	0			DDX41
KLRB1	1	1			KLRB1
KPNA5	1	1			KPNA5
LAG3	1	0			LAG3
MIR182	1	0			MIR182
SERPINC1	1	0			SERPINC1
Ifnar1	1	0			Ifnar1
Il12a	1	0			Il12a
Jak2	1	0			Jak2
DEFA1	1	0			DEFA1
DPYD	1	0			DPYD
SPRED2	1	0			SPRED2
EPB42	1	0			EPB42
EZH2	1	0			EZH2
FOXO3	1	1			FOXO3
TDGF1P4	1	0			TDGF1P4
AHNAK2	1	0			AHNAK2
SCGB3A2	1	0			SCGB3A2
NAT2	1	0			NAT2
MALT1	1	0			MALT1
KIR3DP1	1	0			KIR3DP1
IL26	1	0			IL26
PTGER4	1	0			PTGER4
ZFAT	1	0			ZFAT
RNF213	1	0			RNF213
CCL3L1	1	0			CCL3L1
ENPP1	1	0			ENPP1
C4BPB	1	0			C4BPB
TCF7L2	1	0			TCF7L2
CDK11A	1	1			CDK11A
ZFP36	1	0			ZFP36
ZNF76	1	1			ZNF76
MANF	1	0			MANF
CARD14	1	1			CARD14
QTRT1	1	0			QTRT1
CAT	1	1			CAT
BECN1	1	0			BECN1
CD3D	1	0			CD3D
BCAR1	1	0			BCAR1
ELMO1	1	0			ELMO1
SNX3	1	1			SNX3
WASF1	1	1			WASF1
SYS1	1	0			SYS1
DERL3	1	1			DERL3
OSMR	1	0			OSMR
MAGI1	1	0			MAGI1
MAPKAPK2	1	0			MAPKAPK2
CD83	1	0			CD83
MAP3K7	1	0			MAP3K7
TLR5	1	0			TLR5
C1QC	1	0			C1QC
C8B	1	0			C8B
C7orf49	1	0			C7orf49
HACE1	1	1			HACE1
NCOA5	1	0			NCOA5
MSN	1	0			MSN
HEBP1	1	1			HEBP1
RNLS	1	0			RNLS
PREP	1	1			PREP
PKN2	1	0			PKN2
C11orf30	1	0			C11orf30
LRP2	1	0			LRP2
ARNT	1	1			ARNT
MIR106A	1	0			MIR106A
CENPW	1	0			CENPW
C6orf204	1	1			C6orf204
LAMA4	1	1			LAMA4
DDX58	1	1			DDX58
ALK	1	1			ALK
MCM9	1	1			MCM9
ALRH	1	0			ALRH
GGT1	1	0			GGT1
GHSR	1	0			GHSR
TRBV16	1	0			TRBV16
DEXI	1	0			DEXI
NUS1	1	1			NUS1
ABCB6	1	0			ABCB6
RBCK1	1	0			RBCK1
SMPDL3A	1	1			SMPDL3A
FAM71E1	1	0			FAM71E1
RBPJ	1	0			RBPJ
HSF2	1	1			HSF2
APOA1	1	0			APOA1
Il17a	1	0			Il17a
ANKFN1	1	0			ANKFN1
DEFB4A	1	0			DEFB4A
DSG3	1	0			DSG3
ERBB2	1	0			ERBB2
DSE	1	1			DSE
HLA-DQB2	1	0			HLA-DQB2
H6PD	1	0			H6PD
IKBKE	1	1			IKBKE
KL	1	0			KL
CAPZB	1	0			CAPZB
CCL20	1	0			CCL20
NAT1	1	0			NAT1
ADIPOQ	1	0			ADIPOQ
FADS2	1	0			FADS2
SOD1	1	0			SOD1
SOD2	1	0			SOD2
DLK1	1	0			DLK1
TNFRSF10D	1	0			TNFRSF10D
CNTN2	1	0			CNTN2
TRA@	1	0			TRA@
TEK	1	0			TEK
UNG	1	0			UNG
TRPV1	1	0			TRPV1
EVI5	1	1			EVI5
POLE4	1	0			POLE4
CD177	1	0			CD177
PTH1R	1	1			PTH1R
KIAA1542	1	1			KIAA1542
ITGB2	1	0			ITGB2
SELPLG	1	0			SELPLG
FOXE1	1	0			FOXE1
ACSL6	1	0			ACSL6
GSDMA	1	1			GSDMA
PPIL6	1	1			PPIL6
OSTM1	1	1			OSTM1
FLVCR1	1	0			FLVCR1
ASCC3	1	1			ASCC3
ARAP1	1	0			ARAP1
CNR1	1	0			CNR1
CD200R1	1	0			CD200R1
ADRB2	1	0			ADRB2
OLIG3	1	1			OLIG3
IGHG3	1	0			IGHG3
ACACA	1	0			ACACA
FCER1G	1	0			FCER1G
FCGRT	1	0			FCGRT
HLA-DQA2	1	0			HLA-DQA2
MIR223	1	0			MIR223
MIR98	1	0			MIR98
MX1	1	0			MX1
NBN	1	0			NBN
PGR	1	0			PGR
PLEK	1	0			PLEK
CDHR5	1	1			CDHR5
PPARA	1	0			PPARA
GIMAP5	1	0			GIMAP5
LRP2BP	1	0			LRP2BP
C19orf10	1	0			C19orf10
FMR1	1	0			FMR1
SIRT1	1	0			SIRT1
FRK	1	1			FRK
DFNB31	1	0			DFNB31
AMELX	1	0			AMELX
SLC17A5	1	0			SLC17A5
GP9	1	0			GP9
ABCF2	1	1			ABCF2
EBI3	1	0			EBI3
SF3A1	1	1			SF3A1
CDSN	1	0			CDSN
DUSP10	1	0			DUSP10
STX1B	1	0			STX1B
SLC16A10	1	1			SLC16A10
COX8A	1	0			COX8A
CTSH	1	0			CTSH
CTSL2	1	0			CTSL2
CD93	1	0			CD93
HLA-DOB	1	0			HLA-DOB
IARS	1	0			IARS
TMEM173	1	0			TMEM173
LCE3C	1	0			LCE3C
KLK3	1	0			KLK3
IL10RB	1	0			IL10RB
IL13RA1	1	0			IL13RA1
GSTK1	1	0			GSTK1
ZNFX1-AS1	1	0			ZNFX1-AS1
KRT1	1	0			KRT1
LEP	1	0			LEP
MAN1A1	1	1			MAN1A1
MAPT	1	0			MAPT
PROP1	1	0			PROP1
MASP1	1	0			MASP1
PSMD3	1	0			PSMD3
OAS1	1	0			OAS1
WDR11	1	0			WDR11
ACTA1	1	0			ACTA1
CCND1	1	0			CCND1
CARD9	1	0			CARD9
ST6GAL1	1	1			ST6GAL1
NCF1	1	0			NCF1
SLC22A5	1	0			SLC22A5
BOLL	1	1			BOLL
FBXO11	1	1			FBXO11
SLC12A8	1	0			SLC12A8
DDO	1	1			DDO
TNFRSF10B	1	0			TNFRSF10B
ARHGEF2	1	1			ARHGEF2
CD69	1	0			CD69
IQGAP1	1	1			IQGAP1
TIMELESS	1	0			TIMELESS
SKAP2	1	0			SKAP2
CLMN	1	0			CLMN
FCRL5	1	0			FCRL5
SLC22A16	1	1			SLC22A16
CBR1	1	0			CBR1
ZNF804A	1	0			ZNF804A
DSEL	1	0			DSEL
IL32	1	0			IL32
CCL4L1	1	0			CCL4L1
CDA	1	0			CDA
CDK1	1	0			CDK1
KIR3DP1	1	0			KIR3DP1
PSS	1	1			PSS
AIM1	1	1			AIM1
GH1	1	0			GH1
GHRHR	1	0			GHRHR
ZNF763	1	1			ZNF763
GPR22	1	1			GPR22
FCAR	1	0			FCAR
NT5DC1	1	1			NT5DC1
RFX6	1	1			RFX6
TAB2	1	0			TAB2
FUT1	1	0			FUT1
FUT8	1	1			FUT8
YTHDF3	1	0			YTHDF3
LRRK2	1	0			LRRK2
ERVK-18	1	1			ERVK-18
TSHZ1	1	0			TSHZ1
IRF9	1	0			IRF9
LILRB1	1	0			LILRB1
ADAMTS13	1	0			ADAMTS13
S1PR1	1	0			S1PR1
AGER	1	0			AGER
CPB2	1	0			CPB2
ADRB3	1	0			ADRB3
CYP2C9	1	0			CYP2C9
NOX3	1	0			NOX3
CIMT	1	0			CIMT
MGAT3	1	1			MGAT3
OR13G1	1	1			OR13G1
MYD88	1	0			MYD88
CXCL10	1	0			CXCL10
APEX1	1	0			APEX1
GUCY2C	1	0			GUCY2C
TCF7	1	1			TCF7
THM	1	0			THM
PSMA6	1	0			PSMA6
ROS1	1	1			ROS1
ZBTB10	1	0			ZBTB10
SMARCD3	1	1			SMARCD3
STAT5B	1	0			STAT5B
C3AR1	1	0			C3AR1
TSHR	1	0			TSHR
MUC5B	1	0			MUC5B
MTNR1A	1	0			MTNR1A
PDGFRA	1	1			PDGFRA
PIK3C3	1	0			PIK3C3
PPIA	1	0			PPIA
PRKG1	1	0			PRKG1
SCUBE2	1	0			SCUBE2
PTPN9	1	0			PTPN9
PSORS6	1	0			PSORS6
C9	1	0			C9
CFHR5	1	0			CFHR5
KLRC4	1	0			KLRC4
Il23a	1	0			Il23a
INSM2	1	0			INSM2
RNASET2	1	0			RNASET2
KCNH7	1	0			KCNH7
FCGR2C	1	0			FCGR2C
CD6	1	1			CD6
CYP7B1	1	0			CYP7B1
LGALS8	1	0			LGALS8
FLJ41649	1	1			FLJ41649
MIR27A	1	0			MIR27A
MC4R	1	0			MC4R
NOVA2	1	0			NOVA2
NSF	1	1			NSF
C1RL	1	0			C1RL
DCBLD1	1	1			DCBLD1
GRIK2	1	1			GRIK2
XIAP	1	0			XIAP
SLC10A5	1	1			SLC10A5
KANK1	1	1			KANK1
COBL	1	0			COBL
ADRA1D	1	0			ADRA1D
LOC100130476	1	1			LOC100130476
LILRB2	1	0			LILRB2
C6orf10	1	0			C6orf10
PTPN21	1	0			PTPN21
CD160	1	0			CD160
C1QTNF6	1	0			C1QTNF6
ELF5	1	0			ELF5
RNF215	1	1			RNF215
RTKN2	1	0			RTKN2
CYP27A1	1	0			CYP27A1
DDX6	1	0			DDX6
DNMT3B	1	0			DNMT3B
